# Supplementary material for: Loss of Bone Marrow β1/β2-Adrenergic Receptors Reprograms Host-Microbiota Interactions and Protects Against Diet-Induced Obesity
Source: bioRxiv. 2026 Mar 7:2026.03.05.707516. Preprint. [Version 1] doi: 10.64898/2026.03.05.707516 (PMC13001462; doi:10.64898/2026.03.05.707516)
Supplement: Supplement 2 [file media-2.xlsx]

## Sheet: Lipidomics_Comparison_WT
	Fold Change	log2(FC)
TAG(54:4_FA20:2)+NH4	514.69	9.0076
TAG(53:3_FA18:2)+NH4	427.07	8.7383
TAG(50:2_FA18:1)+NH4	381.59	8.5759
TAG(50:4_FA16:0)+NH4	372.87	8.5425
TAG(54:6_FA20:4)+NH4	323.07	8.3357
TAG(58:7_FA22:4)+NH4	303.36	8.2449
TAG(50:2_FA16:1)+NH4	285.85	8.1591
TAG(52:1_FA20:1)+NH4	280.62	8.1325
TAG(48:1_FA16:0)+NH4	257.91	8.0107
TAG(56:7_FA22:6)+NH4	255.88	7.9993
TAG(54:6_FA22:6)+NH4	250.45	7.9684
TAG(56:5_FA22:4)+NH4	246.01	7.9425
PS(16:1_20:5)-H	0.0042052	-7.8936
TAG(52:4_FA16:1)+NH4	228.2	7.8341
TAG(58:8_FA22:6)+NH4	228.18	7.8341
TAG(55:2_FA18:1)+NH4	227.28	7.8283
TAG(56:6_FA22:4)+NH4	223.42	7.8036
TAG(56:8_FA22:6)+NH4	221.52	7.7913
TAG(50:3_FA18:1)+NH4	215.82	7.7537
TAG(58:7_FA22:6)+NH4	214.84	7.7471
TAG(54:5_FA16:0)+NH4	206.31	7.6887
TAG(50:3_FA16:1)+NH4	201.89	7.6574
TAG(52:3_FA16:1)+NH4	201.24	7.6527
TAG(50:3_FA18:2)+NH4	193.2	7.5939
TAG(56:8_FA22:5)+NH4	189.32	7.5647
TAG(48:2_FA16:0)+NH4	184.48	7.5273
TAG(52:2_FA18:1)+NH4	179.44	7.4873
TAG(53:2_FA16:0)+NH4	178.69	7.4813
TAG(54:4_FA20:3)+NH4	177.47	7.4714
TAG(50:4_FA16:1)+NH4	172.8	7.433
TAG(52:2_FA16:1)+NH4	171.32	7.4205
TAG(56:6_FA16:0)+NH4	170.62	7.4146
TAG(56:6_FA18:1)+NH4	169.47	7.4049
TAG(54:5_FA20:4)+NH4	168.81	7.3993
TAG(52:2_FA20:1)+NH4	166.1	7.3759
TAG(56:2_FA18:0)+NH4	165.75	7.3729
TAG(48:2_FA14:0)+NH4	164.98	7.3661
TAG(54:2_FA16:0)+NH4	156.68	7.2916
TAG(50:2_FA14:0)+NH4	150.23	7.231
TAG(54:2_FA18:1)+NH4	150.07	7.2295
TAG(48:1_FA14:0)+NH4	149.57	7.2247
TAG(52:4_FA22:4)+NH4	149.11	7.2202
TAG(56:6_FA22:5)+NH4	144.41	7.174
PE(P-18:1_22:5)+H	144.39	7.1739
TAG(50:3_FA16:0)+NH4	141.88	7.1485
PE(P-16:1_22:5)+H	0.0070824	-7.1415
TAG(54:3_FA18:2)+NH4	138.04	7.1089
TAG(54:4_FA16:0)+NH4	137.01	7.0981
TAG(51:2_FA16:0)+NH4	136.29	7.0906
TAG(56:6_FA22:6)+NH4	136.15	7.0891
TAG(54:2_FA20:1)+NH4	135.36	7.0807
TAG(52:5_FA16:1)+NH4	134.71	7.0737
TAG(50:5_FA18:3)+NH4	133.48	7.0605
TAG(52:3_FA14:0)+NH4	132.93	7.0545
TAG(46:2_FA18:1)+NH4	130.27	7.0254
TAG(56:7_FA18:2)+NH4	130.21	7.0247
TAG(51:3_FA17:0)+NH4	128.44	7.0049
TAG(52:3_FA18:1)+NH4	125.35	6.9698
TAG(53:2_FA17:0)+NH4	124.83	6.9639
TAG(51:2_FA17:0)+NH4	121.85	6.929
TAG(48:1_FA18:1)+NH4	121.23	6.9216
TAG(56:3_FA20:2)+NH4	120.79	6.9164
TAG(50:5_FA14:0)+NH4	120.75	6.9158
PS(20:3_20:3)-H	0.008315	-6.9101
TAG(50:1_FA16:0)+NH4	119.62	6.9024
TAG(55:3_FA18:1)+NH4	118.07	6.8835
TAG(54:3_FA18:1)+NH4	117.16	6.8724
TAG(51:1_FA16:0)+NH4	113.62	6.828
TAG(54:5_FA20:3)+NH4	113.09	6.8214
TAG(55:4_FA18:1)+NH4	112.73	6.8168
TAG(52:2_FA16:0)+NH4	112.03	6.8078
TAG(55:1_FA18:1)+NH4	111.56	6.8017
TAG(50:2_FA16:0)+NH4	111.54	6.8014
TAG(53:2_FA18:1)+NH4	109.41	6.7736
TAG(56:2_FA20:1)+NH4	108.79	6.7654
TAG(48:2_FA18:2)+NH4	108	6.7549
PS(18:3_20:3)-H	0.009396	-6.7337
TAG(52:4_FA18:1)+NH4	106.01	6.7281
TAG(51:2_FA18:1)+NH4	104.98	6.714
TAG(56:6_FA20:4)+NH4	103.88	6.6987
TAG(54:3_FA16:0)+NH4	103.81	6.6978
PE(P-16:1_19:0)+H	0.0096729	-6.6918
TAG(54:3_FA16:1)+NH4	103.01	6.6867
TAG(56:3_FA20:1)+NH4	98.766	6.6259
TAG(50:1_FA16:1)+NH4	96.021	6.5853
TAG(50:1_FA18:1)+NH4	95.08	6.5711
TAG(54:3_FA20:2)+NH4	94.244	6.5583
TAG(50:3_FA14:0)+NH4	93.793	6.5514
TAG(50:1_FA20:1)+NH4	92.986	6.5389
PE(P-16:1_20:0)+H	0.010936	-6.5148
TAG(51:3_FA18:2)+NH4	91.051	6.5086
TAG(52:3_FA18:2)+NH4	90.207	6.4952
TAG(54:3_FA20:1)+NH4	89.877	6.4899
PS(16:1_20:3)-H	0.011135	-6.4887
TAG(50:2_FA18:2)+NH4	89.033	6.4763
TAG(58:6_FA22:4)+NH4	88.815	6.4727
TAG(56:3_FA18:1)+NH4	88.218	6.463
TAG(52:4_FA18:0)+NH4	88.153	6.4619
TAG(50:4_FA18:3)+NH4	87.842	6.4568
TAG(50:2_FA18:0)+NH4	87.677	6.4541
TAG(54:5_FA20:2)+NH4	85.549	6.4187
TAG(50:3_FA18:3)+NH4	84.45	6.4
TAG(52:3_FA20:1)+NH4	84.181	6.3954
TAG(54:4_FA20:1)+NH4	82.751	6.3707
TAG(52:4_FA18:3)+NH4	81.74	6.353
TAG(56:5_FA16:0)+NH4	81.549	6.3496
TAG(48:3_FA16:0)+NH4	81.341	6.3459
TAG(49:1_FA16:0)+NH4	81.296	6.3451
TAG(56:2_FA16:0)+NH4	81.231	6.344
TAG(53:3_FA16:0)+NH4	81.023	6.3403
TAG(56:5_FA20:3)+NH4	79.058	6.3048
LPI(22:4)-H	0.012966	-6.2691
TAG(56:5_FA22:5)+NH4	76.341	6.2544
TAG(51:4_FA16:1)+NH4	76.329	6.2542
TAG(58:7_FA20:4)+NH4	75.338	6.2353
TAG(56:5_FA18:0)+NH4	74.077	6.211
TAG(50:4_FA14:0)+NH4	73.868	6.2069
TAG(58:9_FA18:1)+NH4	73.404	6.1978
PC(18:2_20:1)+AcO	0.013696	-6.1901
TAG(50:1_FA14:0)+NH4	72.898	6.1878
TAG(56:9_FA22:6)+NH4	72.648	6.1828
TAG(52:5_FA18:1)+NH4	70.643	6.1425
TAG(53:1_FA17:0)+NH4	70.471	6.139
TAG(56:4_FA18:1)+NH4	70.436	6.1382
TAG(54:3_FA18:0)+NH4	69.552	6.12
PE(P-16:1_18:0)+H	0.014492	-6.1086
TAG(56:8_FA20:5)+NH4	68.851	6.1054
TAG(56:9_FA20:4)+NH4	68.781	6.1039
TAG(47:2_FA18:1)+NH4	68.763	6.1036
TAG(52:3_FA16:0)+NH4	68.687	6.102
TAG(53:2_FA18:2)+NH4	68.411	6.0962
TAG(57:2_FA18:1)+NH4	67.282	6.0722
TAG(58:9_FA22:6)+NH4	66.193	6.0486
TAG(54:1_FA16:0)+NH4	65.622	6.0361
PE(P-20:1_16:0)+H	0.015318	-6.0286
TAG(55:3_FA18:2)+NH4	65.091	6.0244
TAG(48:1_FA16:1)+NH4	65.006	6.0225
PS(16:1_22:5)-H	0.015484	-6.0131
TAG(53:3_FA17:0)+NH4	63.893	5.9976
TAG(56:5_FA18:1)+NH4	63.73	5.9939
TAG(54:0_FA16:0)+NH4	63.607	5.9911
TAG(52:3_FA20:0)+NH4	63.003	5.9774
TAG(54:4_FA18:3)+NH4	61.985	5.9538
TAG(52:2_FA20:2)+NH4	61.617	5.9453
TAG(54:6_FA16:1)+NH4	59.878	5.904
TAG(52:4_FA14:0)+NH4	59.622	5.8978
TAG(53:1_FA18:1)+NH4	59.575	5.8966
TAG(52:3_FA18:0)+NH4	59.199	5.8875
TAG(49:3_FA16:0)+NH4	59.001	5.8827
TAG(56:4_FA20:1)+NH4	58.988	5.8823
TAG(52:0_FA20:0)+NH4	57.882	5.855
TAG(56:5_FA20:2)+NH4	57.764	5.8521
TAG(50:5_FA18:2)+NH4	56.98	5.8324
TAG(58:8_FA22:5)+NH4	56.931	5.8311
TAG(53:4_FA20:4)+NH4	56.819	5.8283
TAG(58:6_FA22:5)+NH4	56.694	5.8251
TAG(58:7_FA18:1)+NH4	56.55	5.8214
TAG(56:3_FA18:0)+NH4	56.466	5.8193
TAG(51:2_FA16:1)+NH4	55.693	5.7994
PE(P-20:1_22:4)+H	0.017995	-5.7962
TAG(52:2_FA14:0)+NH4	55.289	5.7889
TAG(56:4_FA20:2)+NH4	54.914	5.7791
PE(20:3_22:4)-H	53.743	5.748
TAG(58:6_FA16:0)+NH4	52.587	5.7166
TAG(56:7_FA18:1)+NH4	52.195	5.7058
TAG(52:5_FA20:5)+NH4	51.813	5.6952
TAG(50:4_FA18:2)+NH4	51.782	5.6944
TAG(48:2_FA16:1)+NH4	51.56	5.6882
TAG(48:3_FA18:2)+NH4	51.476	5.6858
TAG(54:4_FA20:4)+NH4	51.179	5.6775
TAG(54:1_FA20:0)+NH4	51.17	5.6772
TAG(48:3_FA14:0)+NH4	50.766	5.6658
TAG(54:2_FA18:0)+NH4	50.67	5.663
TAG(52:3_FA20:2)+NH4	50.612	5.6614
TAG(53:1_FA16:0)+NH4	50.257	5.6512
TAG(54:2_FA20:0)+NH4	50.131	5.6476
DAG(18:1_22:6)+NH4	49.77	5.6372
TAG(52:6_FA20:4)+NH4	49.337	5.6246
TAG(56:8_FA16:0)+NH4	48.713	5.6062
TAG(56:7_FA16:0)+NH4	48.607	5.6031
TAG(49:1_FA17:0)+NH4	48.463	5.5988
TAG(48:1_FA18:0)+NH4	48.422	5.5976
TAG(46:1_FA16:0)+NH4	47.659	5.5747
TAG(51:3_FA18:3)+NH4	47.595	5.5727
TAG(49:2_FA14:0)+NH4	45.961	5.5223
TAG(49:1_FA18:1)+NH4	45.663	5.5129
TAG(56:3_FA18:2)+NH4	45.535	5.5089
TAG(49:2_FA16:0)+NH4	45.389	5.5043
PS(14:0_22:6)-H	0.022069	-5.5018
TAG(54:4_FA18:1)+NH4	44.737	5.4834
TAG(52:5_FA20:4)+NH4	44.1	5.4627
TAG(52:4_FA20:4)+NH4	44.057	5.4613
TAG(55:5_FA20:4)+NH4	43.331	5.4373
TAG(56:10_FA18:2)+NH4	43.313	5.4367
PC(19:0_20:2)+AcO	0.023128	-5.4342
TAG(44:1_FA16:0)+NH4	43.235	5.4341
PG(16:1_20:5)-H	0.023283	-5.4246
TAG(55:4_FA18:2)+NH4	42.808	5.4198
PS(16:0_20:4)-H	0.023497	-5.4114
TAG(53:4_FA18:2)+NH4	42.535	5.4106
PC(20:2_22:5)+AcO	0.02366	-5.4014
TAG(48:3_FA18:1)+NH4	41.685	5.3814
PI(15:0_18:3)-H	0.024269	-5.3647
PC(16:1_20:5)+AcO	0.024324	-5.3615
PE(20:5_22:4)-H	0.024438	-5.3548
LPS(18:0)-H	0.024518	-5.35
TAG(44:2_FA16:1)+NH4	40.44	5.3377
PC(20:1_20:5)+AcO	0.024787	-5.3343
TAG(52:2_FA18:2)+NH4	39.659	5.3096
PC(22:4_22:5)+AcO	0.025233	-5.3085
TAG(56:3_FA16:0)+NH4	39.218	5.2935
TAG(54:2_FA18:2)+NH4	38.933	5.2829
TAG(52:1_FA20:0)+NH4	38.826	5.279
TAG(50:1_FA18:0)+NH4	38.782	5.2773
TAG(51:3_FA16:1)+NH4	38.782	5.2773
TAG(54:7_FA22:6)+NH4	38.614	5.2711
TAG(56:4_FA20:3)+NH4	38.352	5.2612
PC(20:3_22:5)+AcO	0.026114	-5.259
TAG(56:4_FA18:0)+NH4	38.188	5.2551
TAG(49:2_FA18:2)+NH4	38.033	5.2492
TAG(58:8_FA18:1)+NH4	37.612	5.2331
PI(16:0_22:4)-H	0.027247	-5.1978
TAG(46:3_FA16:0)+NH4	36.394	5.1856
TAG(58:3_FA18:1)+NH4	36.302	5.182
TAG(52:7_FA22:6)+NH4	36.254	5.1801
TAG(58:7_FA22:5)+NH4	36.116	5.1746
TAG(56:8_FA18:1)+NH4	36.069	5.1727
TAG(55:1_FA16:0)+NH4	36.021	5.1708
TAG(46:2_FA16:0)+NH4	35.821	5.1627
TAG(50:3_FA18:0)+NH4	35.677	5.1569
TAG(58:9_FA22:5)+NH4	35.159	5.1358
PC(16:1_18:3)+AcO	0.028445	-5.1357
TAG(54:5_FA16:1)+NH4	35.067	5.132
PE(P-20:0_20:3)+H	0.028675	-5.1241
TAG(56:7_FA20:4)+NH4	34.871	5.124
PS(18:1_18:3)-H	0.028996	-5.108
PG(18:1_20:5)-H	0.029008	-5.1074
PE(P-20:1_22:6)+H	0.029375	-5.0893
PI(15:0_20:5)-H	0.029482	-5.084
TAG(52:6_FA22:6)+NH4	33.683	5.0739
TAG(45:1_FA16:0)+NH4	33.431	5.0631
TAG(50:4_FA18:1)+NH4	33.206	5.0534
TAG(52:6_FA18:2)+NH4	33.155	5.0511
PS(18:2_20:0)-H	0.030427	-5.0385
TAG(46:1_FA18:1)+NH4	32.852	5.0379
TAG(52:1_FA16:0)+NH4	32.628	5.028
PI(20:2_20:2)-H	0.031032	-5.0101
PC(16:1_16:1)+AcO	0.03115	-5.0046
TAG(44:2_FA18:2)+NH4	31.699	4.9864
TAG(53:4_FA17:0)+NH4	31.696	4.9862
TAG(60:10_FA22:5)+NH4	31.658	4.9845
TAG(54:3_FA18:3)+NH4	31.056	4.9568
PS(15:0_17:0)-H	0.032322	-4.9513
TAG(52:2_FA18:0)+NH4	30.912	4.9501
PI(18:3_20:1)-H	0.0325	-4.9434
TAG(58:8_FA18:2)+NH4	30.563	4.9337
PI(22:4_22:5)-H	0.032816	-4.9295
DAG(18:1_20:0)+NH4	30.373	4.9247
TAG(42:2_FA18:2)+NH4	29.928	4.9034
TAG(54:1_FA20:1)+NH4	29.868	4.9005
TAG(46:4_FA18:2)+NH4	29.741	4.8944
TAG(56:1_FA16:0)+NH4	29.668	4.8908
TAG(58:7_FA18:0)+NH4	29.582	4.8866
TAG(51:1_FA17:0)+NH4	29.088	4.8623
PC(20:2_20:5)+AcO	0.034423	-4.8605
PC(19:0_20:5)+AcO	0.034585	-4.8537
TAG(56:6_FA18:2)+NH4	28.904	4.8532
TAG(44:2_FA16:0)+NH4	28.863	4.8512
TAG(53:1_FA18:0)+NH4	28.555	4.8356
TAG(56:6_FA20:3)+NH4	28.23	4.8192
TAG(44:1_FA18:1)+NH4	28.206	4.8179
PI(18:1_22:4)-H	0.035472	-4.8172
TAG(55:7_FA22:6)+NH4	28.184	4.8168
TAG(51:1_FA18:1)+NH4	28.106	4.8128
PC(18:3_22:4)+AcO	0.03572	-4.8071
PC(16:1_18:1)+AcO	0.036161	-4.7894
PS(18:3_22:4)-H	0.036187	-4.7884
TAG(56:4_FA18:2)+NH4	27.435	4.7779
PC(18:2_20:0)+AcO	0.03645	-4.7779
TAG(54:4_FA18:2)+NH4	27.183	4.7646
TAG(44:2_FA14:0)+NH4	27.014	4.7556
TAG(58:2_FA18:1)+NH4	26.959	4.7527
PC(20:2_20:2)+AcO	0.037111	-4.752
DAG(16:0_22:6)+NH4	26.943	4.7519
TAG(49:1_FA14:0)+NH4	26.787	4.7435
TAG(46:0_FA18:0)+NH4	26.716	4.7397
PS(18:3_20:5)-H	0.037434	-4.7395
TAG(54:3_FA20:3)+NH4	26.664	4.7368
PS(18:2_19:0)-H	0.037682	-4.73
TAG(53:4_FA16:0)+NH4	26.506	4.7282
TAG(55:2_FA18:2)+NH4	26.432	4.7242
PE(P-20:0_18:0)+H	0.03784	-4.724
LPI(18:2)-H	0.037975	-4.7188
PS(20:2_22:4)-H	0.038091	-4.7144
TAG(56:8_FA20:4)+NH4	26.174	4.7101
PC(14:0_18:3)+AcO	0.038236	-4.7089
TAG(48:2_FA18:1)+NH4	25.846	4.6918
TAG(52:3_FA18:3)+NH4	25.778	4.6881
TAG(45:1_FA18:1)+NH4	25.742	4.6861
TAG(48:3_FA18:3)+NH4	25.655	4.6812
TAG(52:4_FA16:0)+NH4	25.416	4.6677
TAG(56:7_FA22:5)+NH4	25.2	4.6554
TAG(58:10_FA22:6)+NH4	25.114	4.6504
PS(16:0_16:1)-H	0.039908	-4.6472
PC(19:0_20:0)+AcO	0.040018	-4.6432
PC(15:0_19:0)+AcO	0.040021	-4.6431
TAG(52:4_FA18:2)+NH4	24.846	4.635
TAG(52:8_FA18:2)+NH4	24.587	4.6198
PE(P-20:0_20:5)+H	24.344	4.6055
TAG(53:4_FA18:3)+NH4	24.283	4.6019
PC(19:0_19:0)+AcO	0.041816	-4.5798
TAG(54:2_FA20:2)+NH4	23.862	4.5766
PS(16:0_18:1)-H	0.042055	-4.5716
TAG(54:7_FA20:5)+NH4	23.738	4.5691
TAG(56:9_FA20:5)+NH4	23.714	4.5677
TAG(49:3_FA18:2)+NH4	23.686	4.566
PI(17:0_19:0)-H	0.042643	-4.5515
TAG(52:8_FA16:1)+NH4	23.412	4.5492
DAG(18:1_20:1)+NH4	23.233	4.5381
PC(16:1_19:0)+AcO	0.043073	-4.5371
PC(16:1_22:5)+AcO	0.043082	-4.5368
PS(16:1_18:1)-H	0.043159	-4.5342
TAG(54:4_FA18:0)+NH4	23.139	4.5323
TAG(60:11_FA22:6)+NH4	23.094	4.5295
PS(18:3_19:0)-H	0.043376	-4.527
PS(20:3_20:5)-H	0.043656	-4.5177
TAG(58:6_FA18:1)+NH4	22.849	4.514
TAG(52:3_FA20:3)+NH4	22.769	4.509
PI(16:1_20:0)-H	0.044007	-4.5061
PS(20:0_22:4)-H	0.044146	-4.5016
PI(17:0_22:6)-H	0.044399	-4.4933
TAG(52:1_FA18:0)+NH4	22.432	4.4875
TAG(54:7_FA20:4)+NH4	22.317	4.4801
PE(22:4_22:4)-H	22.24	4.4751
PC(15:0_20:0)+AcO	0.04524	-4.4663
PC(17:0_20:2)+AcO	0.045265	-4.4655
TAG(47:0_FA14:0)+NH4	22.051	4.4628
TAG(51:2_FA18:2)+NH4	22.05	4.4627
TAG(52:1_FA18:1)+NH4	22.009	4.46
PC(18:1_20:0)+AcO	0.045466	-4.4591
PI(18:3_20:3)-H	0.045538	-4.4568
TAG(54:4_FA16:1)+NH4	21.798	4.4461
TAG(51:1_FA18:0)+NH4	21.741	4.4423
TAG(46:1_FA14:0)+NH4	21.587	4.4321
PI(16:0_17:0)-H	0.046476	-4.4274
PC(18:3_19:0)+AcO	0.046712	-4.4201
TAG(52:5_FA18:2)+NH4	21.368	4.4174
PC(16:1_22:6)+AcO	0.047186	-4.4055
PC(20:2_22:6)+AcO	0.047285	-4.4025
PC(18:3_22:6)+AcO	0.047644	-4.3916
PE(17:0_20:0)-H	0.047681	-4.3904
TAG(54:6_FA20:3)+NH4	20.883	4.3842
TAG(56:5_FA20:4)+NH4	20.802	4.3787
PE(P-18:1_20:3)+H	20.7	4.3715
TAG(54:5_FA22:4)+NH4	20.612	4.3654
PC(18:3_22:5)+AcO	0.048528	-4.365
TAG(47:2_FA18:2)+NH4	20.537	4.3602
PC(18:1_18:1)+AcO	0.048734	-4.3589
TAG(60:12_FA22:6)+NH4	20.463	4.3549
TAG(48:4_FA18:1)+NH4	20.417	4.3517
PE(P-16:0_19:0)+H	0.049474	-4.3372
PI(17:0_20:0)-H	0.049514	-4.336
PE(20:1_20:1)-H	0.049692	-4.3308
MAG(20:5)+NH4	19.911	4.3155
PS(18:0_19:0)-H	0.050255	-4.3146
PC(20:2_22:4)+AcO	0.050398	-4.3105
TAG(54:5_FA18:3)+NH4	19.821	4.309
TAG(54:6_FA22:5)+NH4	19.757	4.3043
PS(20:0_20:2)-H	0.050823	-4.2984
PC(15:0_22:6)+AcO	0.050994	-4.2935
PC(18:2_19:0)+AcO	0.051137	-4.2895
PE(20:3_20:3)-H	19.387	4.277
PS(18:1_20:1)-H	0.051757	-4.2721
TAG(55:5_FA18:1)+NH4	19.182	4.2617
PS(15:0_22:5)-H	0.052304	-4.2569
TAG(46:1_FA18:0)+NH4	19.087	4.2545
PE(P-16:1_16:1)+H	18.907	4.2409
PC(14:0_18:1)+AcO	0.052954	-4.2391
PG(20:0_20:5)-H	0.053007	-4.2377
PC(16:1_20:2)+AcO	0.053202	-4.2324
PC(22:4_22:4)+AcO	0.053472	-4.2251
PE(P-18:0_18:3)+H	18.678	4.2233
PI(15:0_22:5)-H	0.053579	-4.2222
PC(20:3_20:5)+AcO	0.053628	-4.2209
LPI(20:2)-H	0.05372	-4.2184
TAG(50:5_FA18:1)+NH4	18.601	4.2173
TAG(56:2_FA20:0)+NH4	18.569	4.2149
TAG(52:5_FA18:3)+NH4	18.543	4.2128
TAG(58:7_FA18:2)+NH4	18.49	4.2087
PC(20:0_22:5)+AcO	0.054311	-4.2026
PI(15:0_19:0)-H	0.054401	-4.2002
TAG(53:0_FA16:0)+NH4	18.346	4.1974
PC(17:0_17:0)+AcO	0.054556	-4.1961
TAG(54:1_FA18:1)+NH4	18.326	4.1958
PC(15:0_20:1)+AcO	0.054886	-4.1874
PS(20:2_22:5)-H	0.054888	-4.1874
PC(20:1_22:5)+AcO	0.055023	-4.1838
DAG(16:0_20:0)+NH4	18.103	4.1781
PI(18:0_22:5)-H	0.056089	-4.1561
PC(14:0_22:5)+AcO	0.056383	-4.1486
TAG(54:6_FA20:5)+NH4	17.627	4.1397
TAG(48:4_FA18:2)+NH4	17.607	4.1381
TAG(58:9_FA18:2)+NH4	17.57	4.135
PS(14:0_16:0)-H	0.056918	-4.135
TAG(42:1_FA16:1)+NH4	17.559	4.1341
TAG(42:1_FA18:1)+NH4	17.55	4.1334
PC(19:0_20:4)+AcO	0.057114	-4.13
PC(15:0_17:0)+AcO	0.057526	-4.1196
TAG(52:6_FA16:1)+NH4	17.35	4.1168
PE(P-18:0_22:5)+H	17.314	4.1138
PS(14:0_18:0)-H	0.057981	-4.1083
TAG(51:4_FA18:3)+NH4	17.213	4.1054
TAG(56:7_FA16:1)+NH4	17.091	4.0951
PE(P-20:1_16:1)+H	0.058579	-4.0935
TAG(54:1_FA18:0)+NH4	16.929	4.0814
PE(P-20:1_15:0)+H	16.834	4.0733
PC(15:0_20:3)+AcO	0.059435	-4.0725
TAG(56:6_FA18:0)+NH4	16.821	4.0722
TAG(51:0_FA16:0)+NH4	16.71	4.0626
PS(20:1_20:5)-H	0.060029	-4.0582
PC(16:1_20:0)+AcO	0.060128	-4.0558
PS(14:0_20:1)-H	0.060309	-4.0515
PS(20:0_20:4)-H	0.06035	-4.0505
TAG(49:2_FA16:1)+NH4	16.527	4.0468
TAG(56:4_FA16:0)+NH4	16.479	4.0426
PE(P-20:1_20:0)+H	16.403	4.0359
PI(17:0_20:3)-H	0.061014	-4.0347
PS(14:0_18:1)-H	0.061581	-4.0214
TAG(53:6_FA20:4)+NH4	16.224	4.02
PS(15:0_20:2)-H	0.061939	-4.013
PS(20:2_22:6)-H	0.062053	-4.0104
TAG(56:3_FA20:0)+NH4	16.066	4.0059
PE(20:0_20:1)-H	0.062304	-4.0045
PI(16:0_18:2)-H	0.062487	-4.0003
TAG(52:1_FA16:1)+NH4	15.977	3.9979
PS(15:0_18:3)-H	0.0627	-3.9954
PI(16:1_17:0)-H	0.062904	-3.9907
PI(19:0_22:4)-H	0.063119	-3.9858
PS(14:0_22:4)-H	0.063224	-3.9834
PE(P-18:0_15:0)+H	0.063368	-3.9801
TAG(56:8_FA18:3)+NH4	15.741	3.9765
PI(16:1_22:4)-H	0.063568	-3.9756
PE(P-18:0_20:5)+H	0.063856	-3.969
PC(14:0_20:0)+AcO	0.064282	-3.9594
TAG(54:8_FA20:4)+NH4	15.548	3.9586
PI(20:1_22:4)-H	0.064401	-3.9568
PI(18:3_22:4)-H	0.06445	-3.9557
PC(20:3_22:6)+AcO	0.065074	-3.9418
TAG(47:2_FA16:1)+NH4	15.363	3.9414
PI(14:0_20:2)-H	0.06521	-3.9388
PI(22:5_22:6)-H	0.065419	-3.9341
PS(16:1_20:2)-H	0.065709	-3.9278
PS(16:1_20:0)-H	0.065898	-3.9236
PC(18:3_20:2)+AcO	0.065915	-3.9232
PC(22:6_22:6)+AcO	0.066038	-3.9205
TAG(47:1_FA16:0)+NH4	15.098	3.9163
PS(16:0_20:1)-H	0.066329	-3.9142
TAG(42:1_FA14:0)+NH4	15.022	3.909
TAG(44:0_FA16:0)+NH4	14.984	3.9053
PE(P-20:0_14:0)+H	14.946	3.9017
PC(20:4_22:5)+AcO	0.067008	-3.8995
PS(18:0_20:0)-H	0.067288	-3.8935
LPC(20:5)+AcO	0.067308	-3.8931
PS(14:0_20:5)-H	0.06755	-3.8879
PC(18:3_20:1)+AcO	0.068667	-3.8642
TAG(56:1_FA18:1)+NH4	14.557	3.8637
TAG(48:4_FA18:3)+NH4	14.466	3.8546
PS(16:0_20:0)-H	0.069177	-3.8536
TAG(47:1_FA17:0)+NH4	14.426	3.8506
PI(14:0_20:1)-H	0.06947	-3.8475
LPI(20:4)-H	0.069875	-3.8391
PC(17:0_18:3)+AcO	0.070201	-3.8324
PI(18:2_18:2)-H	0.07023	-3.8318
TAG(48:4_FA16:1)+NH4	14.229	3.8307
TAG(46:3_FA18:2)+NH4	14.089	3.8165
PS(18:1_18:2)-H	0.071439	-3.8072
PC(16:1_22:4)+AcO	0.072352	-3.7888
PS(18:0_22:6)-H	0.07257	-3.7845
TAG(55:5_FA18:2)+NH4	13.755	3.7819
PE(P-20:1_20:2)+H	13.63	3.7687
PC(17:0_22:6)+AcO	0.073593	-3.7643
TAG(48:2_FA18:0)+NH4	13.584	3.7638
LacCer(d18:1/24:1)+H	0.073759	-3.761
TAG(56:6_FA20:5)+NH4	13.51	3.756
PS(18:2_22:4)-H	0.074744	-3.7419
PC(20:0_20:5)+AcO	0.074857	-3.7397
PS(20:1_20:2)-H	0.075008	-3.7368
TAG(51:0_FA18:0)+NH4	13.326	3.7361
TAG(49:2_FA17:0)+NH4	13.308	3.7342
LPI(20:3)-H	0.075198	-3.7332
PI(18:3_20:0)-H	0.075402	-3.7293
TAG(58:10_FA18:2)+NH4	13.237	3.7265
PS(20:5_22:4)-H	0.07597	-3.7184
PC(18:1_20:5)+AcO	0.076622	-3.7061
PI(14:0_19:0)-H	0.076752	-3.7037
PG(20:0_22:5)-H	0.077022	-3.6986
TAG(52:7_FA16:0)+NH4	12.958	3.6958
PS(18:0_18:0)-H	0.077239	-3.6945
LPI(18:1)-H	0.078022	-3.68
LPI(19:0)-H	0.078478	-3.6716
PS(14:0_20:3)-H	0.078693	-3.6676
PS(14:0_20:0)-H	0.078756	-3.6665
LPS(20:0)-H	0.078974	-3.6625
PI(14:0_22:6)-H	0.079046	-3.6612
DAG(18:1_20:2)+NH4	12.64	3.66
DAG(18:1_18:2)+NH4	12.638	3.6596
PI(14:0_15:0)-H	0.079167	-3.659
PG(16:0_20:5)-H	0.079228	-3.6578
PS(17:0_18:0)-H	0.079275	-3.657
TAG(45:0_FA14:0)+NH4	12.603	3.6557
PG(20:2_20:5)-H	0.079813	-3.6472
TAG(52:5_FA16:0)+NH4	12.525	3.6468
PC(18:2_22:5)+AcO	0.079867	-3.6462
PC(19:0_22:6)+AcO	0.079973	-3.6443
PC(18:1_20:1)+AcO	0.080257	-3.6392
PI(20:5_22:6)-H	0.080441	-3.6359
PC(17:0_20:0)+AcO	0.080483	-3.6352
TAG(58:6_FA20:4)+NH4	12.335	3.6246
PI(20:2_20:4)-H	0.081182	-3.6227
PC(19:0_20:1)+AcO	0.081224	-3.6219
DAG(18:2_22:6)+NH4	12.269	3.6169
PG(14:0_22:6)-H	0.081547	-3.6162
DAG(16:0_18:3)+NH4	12.26	3.6159
TAG(54:5_FA18:1)+NH4	12.23	3.6124
PS(16:0_20:3)-H	0.082636	-3.5971
PC(18:0_20:1)+AcO	0.083245	-3.5865
PS(15:0_19:0)-H	0.083458	-3.5828
PC(15:0_15:0)+AcO	0.083526	-3.5816
DAG(18:1_18:1)+NH4	11.82	3.5632
PS(20:0_20:0)-H	0.084615	-3.5629
PI(16:0_18:1)-H	0.085151	-3.5538
PC(15:0_20:2)+AcO	0.085232	-3.5525
TAG(56:7_FA18:0)+NH4	11.692	3.5474
PC(18:2_22:4)+AcO	0.085888	-3.5414
PS(16:0_22:5)-H	0.085899	-3.5412
PS(16:1_18:0)-H	0.086216	-3.5359
PI(17:0_17:0)-H	0.086251	-3.5353
TAG(56:4_FA22:4)+NH4	11.588	3.5346
LPG(20:3)-H	0.086302	-3.5345
PS(14:0_17:0)-H	0.086314	-3.5343
TAG(42:0_FA14:0)+NH4	11.558	3.5309
PS(14:0_20:2)-H	0.086985	-3.5231
PI(15:0_22:4)-H	0.087105	-3.5211
LPI(20:0)-H	0.087166	-3.5201
PS(14:0_18:2)-H	0.087329	-3.5174
PC(20:5_22:6)+AcO	0.087409	-3.5161
PS(18:2_22:5)-H	0.087485	-3.5148
PG(20:1_20:5)-H	0.087671	-3.5118
PS(20:0_22:5)-H	0.087676	-3.5117
LPI(17:0)-H	0.087792	-3.5098
PS(14:0_19:0)-H	0.087857	-3.5087
PC(20:3_20:4)+AcO	0.088561	-3.4972
LPS(20:5)-H	0.088946	-3.4909
PS(14:0_16:1)-H	0.089129	-3.488
DAG(18:0_20:0)+NH4	11.204	3.4859
PI(18:0_18:0)-H	0.089561	-3.481
TAG(50:2_FA20:2)+NH4	11.16	3.4802
PS(16:1_18:2)-H	0.089682	-3.479
PC(19:0_20:3)+AcO	0.089765	-3.4777
PG(15:0_20:2)-H	0.090287	-3.4693
TAG(40:0_FA14:0)+NH4	11.032	3.4636
PC(14:0_17:0)+AcO	0.091195	-3.4549
PI(20:1_20:4)-H	0.091232	-3.4543
PC(18:2_18:3)+AcO	0.091401	-3.4516
PC(14:0_20:2)+AcO	0.092289	-3.4377
PG(17:0_22:4)-H	0.092349	-3.4368
TAG(56:5_FA18:2)+NH4	10.822	3.436
TAG(58:6_FA18:0)+NH4	10.796	3.4324
PG(18:2_22:6)-H	0.092857	-3.4289
TAG(54:4_FA22:4)+NH4	10.699	3.4194
TAG(47:2_FA14:0)+NH4	10.692	3.4185
PS(16:1_19:0)-H	0.094038	-3.4106
PI(14:0_16:1)-H	0.094057	-3.4103
PI(20:0_20:3)-H	0.094111	-3.4095
PS(22:6_22:6)-H	0.094753	-3.3997
PE(14:0_20:1)-H	10.547	3.3988
TAG(52:6_FA18:3)+NH4	10.519	3.395
DAG(16:0_20:1)+NH4	10.503	3.3927
LPG(20:0)-H	0.09527	-3.3918
TAG(52:6_FA16:0)+NH4	10.415	3.3805
TAG(54:8_FA22:6)+NH4	10.305	3.3653
TAG(49:2_FA18:1)+NH4	10.237	3.3557
PS(17:0_19:0)-H	0.09829	-3.3468
PE(P-18:0_16:1)+H	10.127	3.3401
PS(18:0_20:1)-H	0.098973	-3.3368
PE(P-16:0_18:3)+H	0.099998	-3.322
PC(20:1_20:1)+AcO	0.10048	-3.3151
LPS(20:3)-H	0.10068	-3.3122
PG(18:0_22:5)-H	0.10069	-3.312
PC(17:0_18:0)+AcO	0.10098	-3.3078
PC(18:0_22:5)+AcO	0.10101	-3.3075
TAG(49:0_FA16:0)+NH4	9.8696	3.303
PI(16:1_20:2)-H	0.10222	-3.2902
PC(15:0_20:5)+AcO	0.10289	-3.2808
PC(18:2_18:2)+AcO	0.1029	-3.2806
LPE(22:6)-H	0.10309	-3.2781
PS(20:3_20:4)-H	0.10317	-3.2769
TAG(51:4_FA18:2)+NH4	9.6484	3.2703
TAG(54:7_FA16:1)+NH4	9.5541	3.2561
PC(17:0_20:3)+AcO	0.10471	-3.2555
DAG(16:0_18:2)+NH4	9.5271	3.252
PI(22:4_22:6)-H	0.10521	-3.2487
PE(P-16:1_20:2)+H	9.4976	3.2476
PI(16:1_22:6)-H	0.106	-3.2379
TAG(44:2_FA18:1)+NH4	9.3701	3.2281
TAG(46:3_FA14:0)+NH4	9.3091	3.2186
PC(19:0_22:4)+AcO	0.10779	-3.2137
PC(14:0_18:0)+AcO	0.10784	-3.213
PC(19:0_22:5)+AcO	0.10843	-3.2051
TAG(56:6_FA20:2)+NH4	9.2114	3.2034
TAG(54:5_FA18:2)+NH4	9.2102	3.2032
PS(16:0_17:0)-H	0.10877	-3.2007
TAG(47:1_FA18:1)+NH4	9.1604	3.1954
PI(18:3_22:5)-H	0.1092	-3.1949
PS(20:0_20:3)-H	0.10943	-3.1919
TAG(49:3_FA16:1)+NH4	9.1327	3.191
PE(14:0_18:1)-H	9.1211	3.1892
PG(16:1_16:1)-H	0.10987	-3.1861
LPS(20:4)-H	0.11011	-3.183
PI(16:0_16:1)-H	0.11025	-3.1811
PI(18:1_18:2)-H	0.11031	-3.1804
TAG(52:0_FA18:0)+NH4	9.0608	3.1796
PS(17:0_17:0)-H	0.11044	-3.1787
PG(18:3_20:1)-H	0.11122	-3.1685
PG(20:2_20:4)-H	0.11222	-3.1556
PS(22:4_22:5)-H	0.11233	-3.1542
TAG(52:4_FA20:0)+NH4	8.8889	3.152
TAG(47:1_FA16:1)+NH4	8.8712	3.1491
PC(14:0_20:5)+AcO	0.11302	-3.1454
PI(17:0_22:5)-H	0.11314	-3.1438
PI(14:0_22:5)-H	0.11319	-3.1432
LPI(14:0)-H	0.11325	-3.1425
PI(20:0_22:4)-H	0.11328	-3.142
PI(18:1_19:0)-H	0.11352	-3.139
TAG(52:2_FA20:0)+NH4	8.8005	3.1376
TAG(48:3_FA16:1)+NH4	8.7974	3.1371
PG(14:0_20:5)-H	0.11375	-3.136
TAG(45:0_FA16:0)+NH4	8.7529	3.1298
PS(15:0_18:0)-H	0.11458	-3.1255
LPS(22:5)-H	0.11515	-3.1184
PG(19:0_20:1)-H	0.11523	-3.1174
PC(16:1_18:2)+AcO	0.11533	-3.1161
TAG(57:3_FA18:2)+NH4	8.6633	3.1149
PI(20:3_20:5)-H	0.11596	-3.1083
PS(14:0_14:0)-H	0.11662	-3.1001
PI(18:0_20:5)-H	0.11664	-3.0999
PS(17:0_18:3)-H	0.11726	-3.0923
PC(16:1_20:3)+AcO	0.11737	-3.0908
TAG(54:6_FA16:0)+NH4	8.5153	3.0901
PC(14:0_20:1)+AcO	0.11762	-3.0878
PS(20:5_22:6)-H	0.11797	-3.0835
PE(P-20:0_19:0)+H	0.11813	-3.0815
PS(18:1_20:0)-H	0.11832	-3.0793
DAG(16:1_18:2)+NH4	8.4435	3.0778
PG(15:0_20:5)-H	0.11862	-3.0755
PS(15:0_22:4)-H	0.1188	-3.0734
TAG(51:4_FA20:4)+NH4	0.1189	-3.0722
PI(16:1_18:2)-H	0.11896	-3.0714
PS(16:1_20:1)-H	0.11899	-3.0711
PI(18:1_18:1)-H	0.11909	-3.0699
LPS(17:0)-H	0.11953	-3.0645
PE(P-20:0_22:5)+H	0.11972	-3.0623
PE(P-18:1_18:3)+H	8.3507	3.0619
TAG(49:3_FA18:3)+NH4	8.304	3.0538
PC(14:0_22:6)+AcO	0.12049	-3.0531
PI(20:1_22:5)-H	0.12062	-3.0514
PI(16:1_22:5)-H	0.12101	-3.0468
PI(16:0_18:0)-H	0.12124	-3.0441
PS(16:0_18:2)-H	0.12176	-3.0379
TAG(54:5_FA18:0)+NH4	8.1848	3.0329
PI(17:0_20:5)-H	0.12223	-3.0324
PI(16:0_19:0)-H	0.12241	-3.0303
PG(18:3_20:5)-H	0.12242	-3.0301
PI(16:1_16:1)-H	0.12298	-3.0235
PG(20:4_22:5)-H	0.12322	-3.0207
TAG(50:0_FA14:0)+NH4	8.0941	3.0169
PC(22:5_22:5)+AcO	0.12376	-3.0143
PG(18:2_18:3)-H	0.12376	-3.0143
PC(20:5_22:5)+AcO	0.1239	-3.0127
TAG(52:5_FA14:0)+NH4	8.0602	3.0108
TAG(47:1_FA14:0)+NH4	8.0542	3.0097
PE(P-16:0_15:0)+H	8.038	3.0068
PC(17:0_20:1)+AcO	0.12443	-3.0066
PE(P-16:1_18:2)+H	0.12462	-3.0044
PC(20:1_20:2)+AcO	0.12463	-3.0042
LPI(20:5)-H	0.12496	-3.0004
PG(16:0_16:1)-H	0.1253	-2.9966
PS(18:2_18:3)-H	0.12548	-2.9944
PC(18:1_22:5)+AcO	0.12608	-2.9876
PI(16:0_22:5)-H	0.12633	-2.9847
PI(18:1_22:6)-H	0.12653	-2.9825
PS(18:0_20:2)-H	0.12689	-2.9783
PE(P-16:0_20:1)+H	0.12695	-2.9777
PS(18:0_20:4)-H	0.12743	-2.9722
PC(15:0_16:1)+AcO	0.12816	-2.964
PG(17:0_20:1)-H	0.12826	-2.9628
PE(20:0_22:5)-H	0.1293	-2.9512
TAG(44:1_FA14:0)+NH4	7.7196	2.9485
PS(17:0_22:4)-H	0.13043	-2.9386
PC(16:1_20:1)+AcO	0.13058	-2.937
PI(20:2_22:6)-H	0.13083	-2.9342
PS(19:0_19:0)-H	0.13108	-2.9315
TAG(50:5_FA16:1)+NH4	0.13144	-2.9275
TAG(46:3_FA18:1)+NH4	7.5984	2.9257
PE(14:0_18:3)-H	0.13162	-2.9255
DAG(18:2_22:5)+NH4	7.5774	2.9217
PC(22:4_22:6)+AcO	0.13238	-2.9173
LPS(15:0)-H	0.13241	-2.9169
PG(17:0_20:5)-H	0.13246	-2.9164
PI(16:1_20:3)-H	0.13262	-2.9146
PS(16:0_18:0)-H	0.13288	-2.9119
TAG(56:8_FA16:1)+NH4	7.5091	2.9086
LPS(16:0)-H	0.13333	-2.9069
PI(18:3_18:3)-H	0.13351	-2.9049
PS(15:0_22:6)-H	0.13384	-2.9015
LPC(18:3)+AcO	0.13393	-2.9005
PS(15:0_20:0)-H	0.13394	-2.9003
PE(16:0_22:5)-H	0.13406	-2.8991
PS(18:2_20:5)-H	0.13407	-2.899
DAG(20:1_22:6)+NH4	7.4445	2.8962
PC(20:0_20:2)+AcO	0.13439	-2.8955
PG(17:0_20:2)-H	0.13448	-2.8946
PG(15:0_18:2)-H	0.13515	-2.8874
TAG(40:0_FA16:0)+NH4	7.3742	2.8825
TAG(58:9_FA20:4)+NH4	7.3745	2.8825
PG(15:0_18:3)-H	0.13564	-2.8822
PI(15:0_15:0)-H	0.13622	-2.876
PS(16:0_16:0)-H	0.13635	-2.8746
PS(15:0_20:1)-H	0.13658	-2.8722
PG(17:0_18:0)-H	0.13661	-2.8719
PS(19:0_20:0)-H	0.13676	-2.8703
TAG(58:5_FA18:1)+NH4	7.3083	2.8695
PI(20:1_20:1)-H	0.13695	-2.8683
PS(18:1_19:0)-H	0.13725	-2.8651
PI(20:5_22:4)-H	0.13921	-2.8447
PE(P-18:0_18:1)+H	0.13936	-2.8431
PI(15:0_20:4)-H	0.14038	-2.8326
LPG(15:0)-H	0.141	-2.8263
PS(17:0_20:2)-H	0.14112	-2.825
PI(16:0_16:0)-H	0.14123	-2.8239
TAG(53:5_FA20:4)+NH4	7.0796	2.8237
TAG(56:8_FA18:2)+NH4	7.0714	2.822
TAG(52:6_FA20:5)+NH4	7.0685	2.8214
TAG(48:0_FA14:0)+NH4	7.0577	2.8192
PI(20:3_22:6)-H	0.14177	-2.8184
TAG(54:7_FA18:1)+NH4	7.0527	2.8182
PI(15:0_16:0)-H	0.14184	-2.8177
PI(14:0_18:1)-H	0.1423	-2.813
PE(20:2_20:4)-H	7.0123	2.8099
LPE(18:3)-H	0.14278	-2.8081
PC(17:0_22:5)+AcO	0.14357	-2.8002
PI(22:5_22:5)-H	0.14411	-2.7948
PI(18:0_18:1)-H	0.14423	-2.7935
PS(14:0_15:0)-H	0.14438	-2.7921
PI(20:0_20:2)-H	0.14454	-2.7905
PG(18:3_22:6)-H	0.14481	-2.7878
PI(19:0_20:0)-H	0.1449	-2.7869
PI(20:2_20:5)-H	0.14496	-2.7862
TAG(54:8_FA18:2)+NH4	6.8899	2.7845
TAG(50:3_FA20:3)+NH4	6.8494	2.776
PS(16:1_20:4)-H	0.14614	-2.7746
PS(18:1_18:1)-H	0.14625	-2.7735
PC(18:0_18:0)+AcO	0.14647	-2.7713
PE(20:1_20:2)-H	6.8103	2.7677
TAG(44:0_FA18:0)+NH4	6.7935	2.7642
LPS(20:1)-H	6.7343	2.7515
PI(17:0_18:0)-H	0.14914	-2.7453
MAG(20:3)+NH4	6.7005	2.7443
TAG(46:3_FA16:1)+NH4	6.6721	2.7381
TAG(52:0_FA16:0)+NH4	6.6636	2.7363
TAG(47:0_FA16:0)+NH4	6.6286	2.7287
PI(18:0_20:2)-H	0.15139	-2.7237
PE(18:1_18:3)-H	0.15157	-2.722
PG(17:0_19:0)-H	0.15217	-2.7163
PS(16:0_20:2)-H	0.15231	-2.7149
TAG(48:4_FA20:4)+NH4	6.5388	2.709
PI(19:0_19:0)-H	0.15315	-2.707
PG(16:0_18:3)-H	0.15333	-2.7053
PC(16:1_18:0)+AcO	0.1534	-2.7046
PI(16:0_20:1)-H	0.15345	-2.7041
TAG(52:5_FA20:3)+NH4	6.4751	2.6949
PI(19:0_20:5)-H	0.1545	-2.6943
PI(17:0_18:1)-H	0.15482	-2.6913
PC(15:0_18:0)+AcO	0.15529	-2.687
PG(20:1_22:4)-H	0.15586	-2.6817
PG(16:1_19:0)-H	0.15596	-2.6808
PG(19:0_19:0)-H	0.15596	-2.6807
PE(20:2_22:6)-H	6.3959	2.6771
PC(20:1_22:6)+AcO	0.15641	-2.6766
PG(20:2_22:4)-H	0.15648	-2.6759
PS(20:0_20:5)-H	0.15665	-2.6743
PI(18:1_20:0)-H	0.15687	-2.6723
PG(18:1_22:5)-H	0.15741	-2.6674
PG(18:2_20:1)-H	0.15756	-2.666
PS(18:0_18:1)-H	0.15783	-2.6636
PS(18:1_20:3)-H	0.15791	-2.6628
PC(15:0_22:5)+AcO	0.15798	-2.6622
DAG(18:1_18:3)+NH4	6.3187	2.6596
DAG(18:1_20:4)+NH4	6.3182	2.6595
LPI(15:0)-H	0.15885	-2.6542
PC(15:0_22:4)+AcO	0.15894	-2.6535
LPC(16:1)+AcO	0.15937	-2.6495
TAG(48:5_FA18:2)+NH4	6.2367	2.6408
PS(18:3_20:0)-H	0.16083	-2.6364
PC(18:3_20:0)+AcO	0.16097	-2.6352
TAG(49:0_FA17:0)+NH4	6.202	2.6327
PG(14:0_15:0)-H	0.1614	-2.6313
PG(19:0_22:5)-H	0.16147	-2.6307
PS(14:0_18:3)-H	0.16156	-2.6299
PS(15:0_16:0)-H	0.1616	-2.6295
PC(20:0_20:1)+AcO	0.16182	-2.6276
PI(20:3_20:3)-H	0.16189	-2.6269
PC(18:2_22:6)+AcO	0.16196	-2.6263
PG(18:2_22:5)-H	0.16198	-2.6261
PE(18:2_18:3)-H	6.1591	2.6227
TAG(44:0_FA14:0)+NH4	6.157	2.6222
PG(20:0_22:6)-H	0.16266	-2.62
PC(18:0_19:0)+AcO	0.16294	-2.6176
PG(15:0_16:1)-H	0.16338	-2.6137
PG(17:0_20:0)-H	0.16378	-2.6102
TAG(46:3_FA18:3)+NH4	6.0839	2.605
PC(20:3_22:4)+AcO	0.16439	-2.6048
PC(18:1_18:3)+AcO	0.1644	-2.6047
TAG(50:4_FA20:3)+NH4	6.0812	2.6044
TAG(50:4_FA20:4)+NH4	6.079	2.6038
PS(18:1_22:5)-H	0.16517	-2.5979
TAG(42:0_FA16:0)+NH4	6.0494	2.5968
PI(18:1_20:5)-H	0.1659	-2.5916
DAG(18:1_19:0)+NH4	6.0272	2.5915
PE(P-16:1_17:0)+H	6.0206	2.5899
PI(15:0_18:1)-H	0.16613	-2.5896
PS(17:0_20:0)-H	0.16725	-2.5799
PC(18:1_19:0)+AcO	0.16812	-2.5724
PS(18:2_22:6)-H	0.16838	-2.5702
PG(16:0_22:5)-H	0.16892	-2.5656
PG(15:0_20:3)-H	0.16899	-2.565
PG(18:2_20:0)-H	0.16984	-2.5578
PS(18:0_20:5)-H	0.17004	-2.556
PI(18:1_20:2)-H	0.17012	-2.5554
PC(18:1_22:6)+AcO	0.17066	-2.5508
PI(17:0_20:2)-H	0.17082	-2.5495
PI(14:0_16:0)-H	0.17132	-2.5452
TAG(54:6_FA18:1)+NH4	5.8337	2.5444
PS(17:0_20:3)-H	0.17228	-2.5371
PC(22:5_22:6)+AcO	0.17344	-2.5275
PG(18:0_20:4)-H	0.1738	-2.5245
PC(17:0_22:4)+AcO	0.17387	-2.5239
PS(19:0_22:4)-H	0.1743	-2.5204
LPS(14:0)-H	0.17431	-2.5203
PC(18:3_18:3)+AcO	0.17468	-2.5172
LPC(20:0)+AcO	0.17511	-2.5137
PE(P-20:0_20:0)+H	5.6533	2.4991
PC(20:4_22:4)+AcO	0.17716	-2.4969
LPC(19:0)+AcO	0.17813	-2.489
LPG(20:5)-H	0.1782	-2.4884
PS(18:2_20:3)-H	0.17832	-2.4874
PE(P-18:1_20:2)+H	5.6067	2.4871
PS(18:0_18:2)-H	0.17887	-2.483
PE(20:1_22:5)-H	0.17921	-2.4803
PS(17:0_20:4)-H	0.17939	-2.4789
PS(20:5_22:5)-H	0.17942	-2.4786
PG(18:1_20:0)-H	0.17998	-2.4741
LPE(22:5)-H	5.5522	2.4731
PC(17:0_19:0)+AcO	0.18081	-2.4675
TAG(52:7_FA18:1)+NH4	5.5219	2.4652
TAG(56:7_FA18:3)+NH4	5.515	2.4634
PS(18:3_20:4)-H	0.18162	-2.461
LPG(20:1)-H	0.18205	-2.4576
PE(20:2_20:3)-H	5.478	2.4536
PC(14:0_15:0)+AcO	0.18274	-2.4521
LPG(20:4)-H	0.18333	-2.4475
PG(18:1_18:3)-H	0.18361	-2.4453
DAG(16:1_22:6)+NH4	5.4451	2.4449
PS(17:0_22:5)-H	0.18385	-2.4434
PC(16:0_19:0)+AcO	0.18386	-2.4433
PG(18:1_19:0)-H	0.184	-2.4422
TAG(56:7_FA22:4)+NH4	5.4246	2.4395
DAG(18:2_20:0)+NH4	5.4235	2.4392
PE(P-16:0_16:1)+H	0.18515	-2.4332
PG(20:3_22:4)-H	0.18518	-2.433
PE(20:0_20:4)-H	5.3968	2.4321
LPC(22:5)+AcO	0.18554	-2.4302
LPC(20:1)+AcO	0.18568	-2.4291
LPS(20:2)-H	0.1857	-2.4289
TAG(46:2_FA16:1)+NH4	5.3837	2.4286
PG(16:1_18:1)-H	0.18582	-2.428
TAG(56:7_FA20:3)+NH4	5.3796	2.4275
PG(18:2_20:3)-H	0.18675	-2.4208
PE(P-16:1_16:0)+H	5.3517	2.42
PS(19:0_22:6)-H	0.18693	-2.4195
PC(20:0_20:0)+AcO	0.18715	-2.4177
PC(20:4_22:6)+AcO	0.18759	-2.4144
PI(16:1_18:3)-H	0.18778	-2.4129
PE(P-16:1_20:5)+H	5.321	2.4117
TAG(56:5_FA20:1)+NH4	5.3182	2.4109
TAG(51:5_FA18:3)+NH4	5.3138	2.4097
TAG(54:6_FA18:3)+NH4	5.3017	2.4064
PS(16:0_22:6)-H	0.18924	-2.4017
PE(18:0_22:6)-H	5.2833	2.4014
PG(18:1_20:4)-H	0.18928	-2.4014
PI(15:0_22:6)-H	0.18937	-2.4007
PG(14:0_20:2)-H	0.19004	-2.3956
PE(20:4_20:4)-H	5.2391	2.3893
LPI(22:6)-H	0.19123	-2.3866
PI(18:0_20:3)-H	0.19136	-2.3857
LPC(14:0)+AcO	0.19174	-2.3828
PS(17:0_20:5)-H	0.19196	-2.3811
PC(18:2_20:5)+AcO	0.19198	-2.381
PC(16:0_18:1)+AcO	0.19222	-2.3792
PS(22:4_22:6)-H	0.19333	-2.3708
LPI(16:0)-H	0.19345	-2.37
LPI(18:3)-H	0.19393	-2.3664
DAG(18:0_20:1)+NH4	5.1495	2.3644
PG(18:1_18:1)-H	0.19448	-2.3623
LPS(22:6)-H	0.19478	-2.3601
CE(16:0)+NH4	5.1243	2.3574
PS(19:0_20:1)-H	0.19517	-2.3572
PG(17:0_20:4)-H	0.19532	-2.3561
PS(16:1_16:1)-H	0.19555	-2.3544
PG(18:2_20:4)-H	0.19571	-2.3532
LPS(19:0)-H	0.1964	-2.3481
TAG(48:0_FA16:0)+NH4	5.0908	2.3479
PC(16:1_20:4)+AcO	0.19644	-2.3478
PI(18:2_18:3)-H	0.19731	-2.3414
PI(18:1_22:5)-H	0.19779	-2.338
PI(15:0_20:3)-H	0.19794	-2.3368
PC(14:0_16:1)+AcO	0.19825	-2.3346
DAG(20:5_22:6)+NH4	5.0422	2.3341
PS(19:0_20:2)-H	0.19846	-2.3331
PG(17:0_18:2)-H	0.19853	-2.3326
LacCer(d18:1/22:0)+H	0.19874	-2.3311
PE(P-20:0_18:3)+H	0.19881	-2.3305
PS(18:0_18:3)-H	0.1989	-2.3299
PI(15:0_20:0)-H	0.19897	-2.3294
TAG(54:7_FA22:5)+NH4	5.0246	2.329
TAG(50:5_FA16:0)+NH4	5.0121	2.3254
PG(18:0_20:5)-H	0.19959	-2.3249
TAG(58:10_FA22:5)+NH4	0.19968	-2.3242
PG(18:1_20:1)-H	0.19998	-2.3221
PS(16:1_18:3)-H	0.2016	-2.3105
TAG(44:1_FA16:1)+NH4	4.9596	2.3102
LPC(22:6)+AcO	0.2018	-2.309
PS(15:0_16:1)-H	0.20223	-2.306
PG(15:0_19:0)-H	0.2027	-2.3026
PE(P-20:1_19:0)+H	0.20278	-2.302
PE(18:0_20:3)-H	4.9301	2.3016
PE(20:0_20:0)-H	0.20357	-2.2964
TAG(54:5_FA22:5)+NH4	4.8899	2.2898
PG(19:0_20:0)-H	0.2046	-2.2892
CE(18:1)+NH4	4.8797	2.2868
PI(15:0_20:1)-H	0.20496	-2.2866
PE(18:2_22:5)-H	0.20549	-2.2828
PI(18:3_20:4)-H	0.20562	-2.2819
PI(22:6_22:6)-H	0.20621	-2.2778
PE(P-20:0_20:1)+H	4.8329	2.2729
PS(20:2_20:5)-H	0.20724	-2.2706
PS(19:0_20:4)-H	0.20746	-2.2691
PI(18:2_22:6)-H	0.20796	-2.2656
PG(16:1_20:4)-H	0.20831	-2.2632
PS(16:1_17:0)-H	0.20901	-2.2583
TAG(50:5_FA20:4)+NH4	4.777	2.2561
PI(20:0_22:6)-H	0.21027	-2.2497
PE(20:4_22:4)-H	4.7524	2.2487
PC(15:0_16:0)+AcO	0.21078	-2.2462
PG(22:6_22:6)-H	0.21085	-2.2457
PC(17:0_20:5)+AcO	0.21129	-2.2427
PE(P-20:0_22:6)+H	0.21201	-2.2378
TAG(56:4_FA20:4)+NH4	4.715	2.2373
DAG(16:0_20:2)+NH4	4.7043	2.234
DAG(16:1_20:1)+NH4	4.6849	2.228
PS(18:3_22:5)-H	0.21346	-2.2279
DAG(20:1_22:5)+NH4	4.6785	2.226
LacCer(d18:1/20:0)+H	0.21392	-2.2248
PC(18:3_20:3)+AcO	0.21548	-2.2144
PS(15:0_20:3)-H	0.21564	-2.2133
PE(P-18:0_16:0)+H	4.6152	2.2064
PI(19:0_22:6)-H	0.21724	-2.2026
PG(18:3_22:4)-H	0.21772	-2.1995
PG(19:0_20:2)-H	0.218	-2.1976
PS(19:0_20:3)-H	0.21836	-2.1952
PI(16:0_22:6)-H	0.21848	-2.1944
PG(18:2_18:2)-H	0.21868	-2.1931
DAG(14:0_22:6)+NH4	4.5648	2.1905
PI(17:0_22:4)-H	0.21932	-2.1889
PC(15:0_20:4)+AcO	0.21995	-2.1848
PG(16:1_22:5)-H	0.22018	-2.1833
PI(14:0_18:0)-H	0.22071	-2.1798
PG(16:1_18:3)-H	0.22117	-2.1768
TAG(46:2_FA14:0)+NH4	4.5128	2.174
PG(18:1_22:4)-H	0.22199	-2.1714
TAG(54:8_FA20:5)+NH4	4.4909	2.167
PG(18:3_20:0)-H	0.2232	-2.1636
PG(15:0_20:0)-H	0.22436	-2.1561
PC(18:2_20:2)+AcO	0.22446	-2.1555
PG(18:2_22:4)-H	0.22465	-2.1543
PI(18:3_20:2)-H	0.22509	-2.1514
GlcCer(d18:1/18:1)+H	0.2263	-2.1437
DAG(16:1_18:3)+NH4	4.4146	2.1423
PI(15:0_18:0)-H	0.22737	-2.1369
PG(17:0_20:3)-H	0.22776	-2.1344
PC(18:3_20:4)+AcO	0.22787	-2.1337
PS(20:4_22:4)-H	4.3835	2.1321
PE(P-16:1_18:3)+H	0.22822	-2.1315
LPG(22:4)-H	0.22834	-2.1308
PS(15:0_18:1)-H	0.2287	-2.1285
PI(18:3_20:5)-H	0.22982	-2.1214
DAG(14:0_20:0)+NH4	4.3455	2.1195
PG(15:0_22:4)-H	0.23046	-2.1174
PG(19:0_20:3)-H	0.23119	-2.1128
PC(20:1_22:4)+AcO	0.23127	-2.1124
LPG(22:6)-H	0.23175	-2.1094
PG(20:1_22:6)-H	0.23206	-2.1074
PE(14:0_20:5)-H	0.23234	-2.1057
PG(15:0_15:0)-H	0.23362	-2.0978
PG(16:1_20:3)-H	0.23361	-2.0978
PG(22:5_22:6)-H	0.23407	-2.095
PC(18:3_20:5)+AcO	0.23409	-2.0949
PG(20:3_20:5)-H	0.23418	-2.0943
TAG(49:0_FA18:0)+NH4	4.2648	2.0925
PE(19:0_20:1)-H	0.2352	-2.088
PC(20:0_22:4)+AcO	0.23564	-2.0853
PC(18:0_18:1)+AcO	0.23574	-2.0847
PE(20:4_22:5)-H	0.2366	-2.0795
TAG(51:0_FA17:0)+NH4	4.2133	2.075
PE(P-20:1_20:5)+H	0.23776	-2.0724
PG(20:0_20:0)-H	0.23837	-2.0687
TAG(56:9_FA18:3)+NH4	0.23906	-2.0646
PE(P-16:0_20:2)+H	4.1779	2.0628
LPI(16:1)-H	0.24212	-2.0462
LPC(18:2)+AcO	0.24364	-2.0372
PG(18:1_20:3)-H	0.24426	-2.0335
PI(14:0_20:0)-H	0.24431	-2.0332
PI(17:0_20:4)-H	0.24504	-2.0289
PG(18:1_22:6)-H	0.24594	-2.0236
PE(18:0_22:4)-H	4.0603	2.0216
PI(18:3_22:6)-H	0.24867	-2.0077
PG(16:1_22:4)-H	0.24934	-2.0038
TAG(46:0_FA16:0)+NH4	0.25	-2
PG(18:0_19:0)-H	0.25111	-1.9936
PE(18:0_20:4)-H	3.9784	1.9922
PE(19:0_22:6)-H	0.2516	-1.9908
PC(14:0_20:3)+AcO	0.25203	-1.9883
PG(19:0_20:5)-H	0.25204	-1.9883
PE(20:0_20:3)-H	3.9512	1.9823
PS(18:1_20:2)-H	0.25339	-1.9806
TAG(44:3_FA18:2)+NH4	0.25354	-1.9797
DAG(16:0_19:0)+NH4	3.9433	1.9794
LPC(20:2)+AcO	0.25413	-1.9764
LPI(20:1)-H	0.25417	-1.9762
PI(16:0_20:0)-H	0.257	-1.9602
LPI(22:5)-H	0.25874	-1.9504
PG(20:2_22:6)-H	0.25876	-1.9503
DAG(18:2_20:1)+NH4	3.8578	1.9478
PI(16:1_18:1)-H	0.25988	-1.9441
DAG(18:1_22:5)+NH4	3.8382	1.9404
PG(16:0_22:4)-H	0.26068	-1.9397
PG(20:5_20:5)-H	0.26136	-1.9359
PG(16:1_20:1)-H	0.26171	-1.934
DAG(18:2_20:2)+NH4	3.8188	1.9331
PE(P-20:0_16:1)+H	0.26239	-1.9302
TAG(52:6_FA14:0)+NH4	3.7906	1.9224
PE(P-20:1_18:1)+H	0.26398	-1.9215
PI(17:0_18:2)-H	0.26435	-1.9195
MAG(20:4)+NH4	3.7814	1.9189
PS(16:0_18:3)-H	0.26488	-1.9166
PE(14:0_18:2)-H	3.761	1.9111
PG(20:2_20:3)-H	0.266	-1.9105
PG(20:0_20:2)-H	0.2662	-1.9094
PE(P-16:1_20:1)+H	3.7486	1.9064
PG(22:4_22:5)-H	0.26737	-1.9031
PG(14:0_17:0)-H	0.26815	-1.8989
PI(19:0_22:5)-H	0.26952	-1.8915
PG(18:0_18:2)-H	0.27072	-1.8851
LPE(20:4)-H	0.27091	-1.8841
PC(14:0_19:0)+AcO	0.27134	-1.8818
PG(18:2_19:0)-H	0.27292	-1.8735
PG(16:1_22:6)-H	0.27413	-1.8671
LPI(18:0)-H	0.27455	-1.8648
PG(16:1_20:0)-H	0.27559	-1.8594
PE(P-18:1_20:0)+H	3.6267	1.8586
PG(16:0_20:0)-H	0.27688	-1.8527
LPG(20:2)-H	0.27723	-1.8508
DAG(18:1_20:5)+NH4	3.6033	1.8493
DAG(16:1_20:0)+NH4	3.5968	1.8467
PG(18:0_22:6)-H	0.27803	-1.8467
TAG(56:7_FA20:5)+NH4	3.5859	1.8423
PI(14:0_20:5)-H	0.27945	-1.8394
PC(18:0_20:5)+AcO	0.27972	-1.838
PI(14:0_14:0)-H	0.28068	-1.833
PE(16:0_22:4)-H	0.28131	-1.8298
PI(15:0_17:0)-H	0.28141	-1.8293
PI(20:0_22:5)-H	0.28172	-1.8276
PG(20:0_20:1)-H	0.28208	-1.8258
PE(P-18:1_22:6)+H	0.28235	-1.8244
PG(16:0_20:3)-H	0.28241	-1.8242
PS(18:3_20:2)-H	0.28251	-1.8236
TAG(60:10_FA22:6)+NH4	3.5267	1.8183
LPG(18:0)-H	0.2842	-1.815
CER(d18:1/22:1)+H	0.28486	-1.8117
PC(18:0_22:4)+AcO	0.28526	-1.8097
DAG(17:0_18:1)+NH4	3.5017	1.8081
PG(18:1_20:2)-H	0.28586	-1.8066
PG(16:0_18:0)-H	0.28656	-1.8031
TAG(51:5_FA18:2)+NH4	3.4823	1.8001
DAG(18:2_20:5)+NH4	3.4824	1.8001
PE(19:0_20:5)-H	3.4822	1.8
PI(18:2_22:4)-H	0.28722	-1.7998
PI(18:1_20:1)-H	0.28736	-1.7991
PE(P-16:1_20:4)+H	3.4612	1.7913
PC(20:0_20:3)+AcO	0.2891	-1.7904
PE(15:0_16:0)-H	0.28938	-1.789
PG(18:0_20:1)-H	0.29007	-1.7855
TAG(52:6_FA18:1)+NH4	3.4342	1.78
DAG(22:5_22:6)+NH4	3.4255	1.7763
PS(16:1_22:6)-H	0.29319	-1.7701
PC(16:0_20:1)+AcO	0.29351	-1.7685
PS(17:0_18:2)-H	0.29354	-1.7684
PE(18:0_20:2)-H	3.4062	1.7681
PS(19:0_22:5)-H	0.29452	-1.7636
LPC(18:1)+AcO	0.29454	-1.7635
PE(O-16:0_22:5)-H	0.29543	-1.7591
DAG(16:0_17:0)+NH4	3.3765	1.7555
PG(18:3_22:5)-H	0.29629	-1.7549
PE(18:1_22:6)-H	0.2964	-1.7544
PI(15:0_18:2)-H	0.29661	-1.7533
PS(20:2_20:4)-H	0.29688	-1.7521
CE(22:4)+NH4	3.3614	1.7491
PS(17:0_22:6)-H	0.29862	-1.7436
DAG(18:2_18:2)+NH4	3.3485	1.7435
PE(14:0_20:2)-H	3.3468	1.7428
PE(19:0_20:3)-H	3.3468	1.7428
PS(15:0_15:0)-H	0.29909	-1.7413
PC(18:1_20:2)+AcO	0.29945	-1.7396
PS(18:0_20:3)-H	0.29949	-1.7394
PI(16:1_19:0)-H	0.2999	-1.7375
LPG(18:2)-H	0.3001	-1.7365
PG(22:5_22:5)-H	0.30086	-1.7328
PG(19:0_22:4)-H	0.30134	-1.7306
PG(14:0_18:3)-H	0.3016	-1.7293
DAG(16:0_20:5)+NH4	3.3127	1.728
PG(17:0_22:5)-H	0.3019	-1.7279
PE(20:2_22:4)-H	3.3059	1.725
PG(20:2_20:2)-H	0.30264	-1.7243
PG(20:3_22:5)-H	0.3032	-1.7216
PE(20:1_20:3)-H	3.2978	1.7215
PI(14:0_20:3)-H	0.30418	-1.717
PI(20:4_22:6)-H	0.30417	-1.717
PG(18:1_18:2)-H	0.30512	-1.7126
PS(16:0_20:5)-H	0.30555	-1.7105
DAG(19:0_20:5)+NH4	3.27	1.7093
PG(14:0_20:1)-H	0.30613	-1.7078
DAG(20:3_20:4)+NH4	3.2615	1.7055
DAG(20:1_20:5)+NH4	3.26	1.7049
PE(15:0_22:4)-H	3.2505	1.7007
PE(22:5_22:6)-H	3.2409	1.6964
PE(14:0_22:5)-H	0.30907	-1.694
PG(14:0_22:5)-H	0.31078	-1.686
PE(17:0_20:3)-H	0.31158	-1.6823
LPG(22:5)-H	0.31176	-1.6815
PS(20:1_20:1)-H	0.31321	-1.6748
DAG(19:0_22:6)+NH4	3.1909	1.6739
PE(15:0_17:0)-H	0.31353	-1.6733
PE(20:1_22:6)-H	0.31393	-1.6715
DAG(18:2_18:3)+NH4	3.1842	1.6709
PS(22:4_22:4)-H	3.1712	1.665
MAG(18:2)+NH4	3.1662	1.6627
LPG(18:3)-H	0.31614	-1.6614
LPS(16:1)-H	3.1593	1.6596
LPE(20:0)-H	0.31689	-1.6579
PC(20:4_20:5)+AcO	0.31693	-1.6578
PC(20:4_20:4)+AcO	0.31725	-1.6563
PG(16:1_18:2)-H	0.3174	-1.6556
LPS(18:3)-H	0.3174	-1.6556
PG(15:0_18:1)-H	0.31792	-1.6533
PG(16:0_17:0)-H	0.31832	-1.6515
PS(18:0_22:5)-H	0.31846	-1.6508
DAG(18:0_18:3)+NH4	3.1348	1.6484
LPG(18:1)-H	0.31971	-1.6452
PS(20:4_22:6)-H	0.32024	-1.6428
PG(16:0_22:6)-H	0.32121	-1.6384
PE(O-18:0_16:0)-H	0.32157	-1.6368
DAG(18:2_19:0)+NH4	3.1079	1.6359
GlcCer(d18:1/24:1)+H	0.32195	-1.6351
PE(17:0_19:0)-H	0.32196	-1.635
PG(18:2_20:5)-H	0.32205	-1.6347
DAG(18:0_18:2)+NH4	3.0917	1.6284
PS(15:0_20:4)-H	0.32344	-1.6284
PC(20:5_20:5)+AcO	0.32427	-1.6247
PG(18:0_18:0)-H	0.32471	-1.6228
PS(20:3_22:6)-H	0.32486	-1.6221
PS(18:1_22:4)-H	0.32489	-1.622
MAG(22:6)+NH4	0.32564	-1.6186
PC(16:0_18:0)+AcO	0.32654	-1.6147
MAG(15:0)+NH4	3.0427	1.6053
DAG(17:0_22:6)+NH4	3.0395	1.6038
PG(17:0_18:1)-H	0.32904	-1.6036
PI(16:1_18:0)-H	0.32905	-1.6036
PI(18:2_19:0)-H	0.33016	-1.5987
PG(18:0_18:3)-H	0.33093	-1.5954
PC(18:2_20:4)+AcO	0.33102	-1.595
PG(17:0_18:3)-H	0.33119	-1.5943
PC(20:1_20:4)+AcO	0.33211	-1.5903
LPG(16:1)-H	0.33256	-1.5883
DAG(22:5_22:5)+NH4	3.0014	1.5856
PI(15:0_20:2)-H	0.33344	-1.5845
PG(14:0_14:0)-H	0.33383	-1.5828
PG(14:0_18:1)-H	0.33408	-1.5817
PI(20:2_20:3)-H	2.9899	1.5801
PC(20:2_20:4)+AcO	0.33527	-1.5766
PE(O-18:0_20:3)-H	2.9816	1.5761
PC(18:0_20:0)+AcO	0.33606	-1.5732
TAG(58:8_FA20:4)+NH4	2.9711	1.571
MAG(22:5)+NH4	2.9693	1.5701
LacCer(d18:1/24:0)+H	0.33769	-1.5662
PI(22:4_22:4)-H	2.9596	1.5654
DAG(22:4_22:5)+NH4	2.9525	1.5619
PE(O-16:0_20:5)-H	2.9409	1.5563
PE(P-18:0_17:0)+H	2.9408	1.5562
PI(18:1_18:3)-H	0.34066	-1.5536
PG(16:1_18:0)-H	0.3412	-1.5513
PG(15:0_20:4)-H	0.34218	-1.5472
PG(20:2_22:5)-H	0.34259	-1.5454
PG(16:0_16:0)-H	0.34293	-1.544
PS(18:1_20:4)-H	0.3432	-1.5429
PC(20:3_20:3)+AcO	0.3436	-1.5412
DAG(18:3_20:3)+NH4	2.9056	1.5388
PG(15:0_17:0)-H	0.34729	-1.5258
PE(20:1_22:4)-H	0.34735	-1.5255
PI(18:2_20:1)-H	0.34764	-1.5243
LPE(18:0)-H	0.34837	-1.5213
DAG(15:0_16:1)+NH4	0.3494	-1.517
DAG(16:1_19:0)+NH4	2.8582	1.5151
PS(17:0_20:1)-H	0.35001	-1.5145
PG(18:3_18:3)-H	0.35017	-1.5139
PS(18:3_20:1)-H	0.35053	-1.5124
LPE(17:0)-H	0.35075	-1.5115
PC(16:0_18:3)+AcO	0.35138	-1.5089
LacCer(d18:1/26:1)+H	0.35193	-1.5066
PC(17:0_18:1)+AcO	0.35198	-1.5064
PE(17:0_22:6)-H	0.35208	-1.506
LPE(20:5)-H	2.8362	1.504
PI(20:5_20:5)-H	0.35316	-1.5016
PS(18:3_22:6)-H	0.35432	-1.4969
TAG(48:0_FA18:0)+NH4	0.35467	-1.4955
MAG(14:0)+NH4	2.8149	1.4931
PE(16:0_16:0)-H	0.35559	-1.4917
PG(19:0_22:6)-H	0.35566	-1.4914
PI(19:0_20:4)-H	0.3563	-1.4888
PG(20:1_20:3)-H	0.3574	-1.4844
LPE(16:1)-H	0.35746	-1.4842
DAG(18:2_22:4)+NH4	2.796	1.4834
PE(20:1_20:4)-H	2.796	1.4834
PE(P-20:1_17:0)+H	0.35846	-1.4801
PI(18:0_20:4)-H	0.35903	-1.4778
PC(20:1_20:3)+AcO	0.35938	-1.4764
DAG(18:3_22:6)+NH4	2.7799	1.475
PG(16:0_20:4)-H	0.36099	-1.47
PI(18:3_19:0)-H	0.36098	-1.47
PI(20:4_22:5)-H	0.36105	-1.4697
PG(20:1_20:4)-H	0.36111	-1.4695
PE(P-16:1_15:0)+H	2.7629	1.4662
DAG(16:0_20:4)+NH4	2.7566	1.4629
PG(16:0_19:0)-H	0.36354	-1.4598
PE(20:4_20:5)-H	2.7486	1.4587
TAG(52:5_FA22:5)+NH4	2.7362	1.4522
PI(18:2_20:0)-H	0.36674	-1.4472
PG(20:3_20:3)-H	0.36696	-1.4463
DAG(22:6_22:6)+NH4	2.7179	1.4425
LacCer(d18:1/14:0)+H	0.36806	-1.442
DAG(20:0_22:4)+NH4	2.7161	1.4415
CE(22:6)+NH4	2.7091	1.4378
PG(16:0_20:1)-H	0.36948	-1.4364
PG(18:0_20:3)-H	0.36977	-1.4353
DAG(15:0_22:6)+NH4	2.7007	1.4333
PE(P-18:1_22:4)+H	0.37048	-1.4325
DAG(20:2_20:3)+NH4	2.6959	1.4308
DAG(18:3_22:5)+NH4	2.6914	1.4283
PE(O-16:0_18:1)-H	2.6911	1.4282
PE(17:0_22:5)-H	2.6899	1.4276
MAG(20:0)+NH4	2.6871	1.4261
PG(20:1_22:5)-H	0.37216	-1.426
DAG(17:0_22:5)+NH4	2.685	1.4249
DAG(14:0_18:2)+NH4	2.6835	1.4241
DAG(18:2_20:4)+NH4	2.668	1.4158
DAG(20:2_20:5)+NH4	2.6663	1.4148
PE(15:0_20:2)-H	2.6648	1.414
PG(14:0_20:4)-H	0.37532	-1.4138
PG(20:5_22:5)-H	0.37598	-1.4113
SM(d18:1/26:1)+H	2.659	1.4109
PE(20:2_20:2)-H	2.6586	1.4106
PI(19:0_20:1)-H	0.37635	-1.4098
PG(15:0_22:5)-H	0.37788	-1.404
PE(14:0_19:0)-H	2.6446	1.4031
PI(20:3_22:4)-H	0.37885	-1.4003
LacCer(d18:0/20:0)+H	2.6311	1.3956
PE(P-20:0_15:0)+H	0.38047	-1.3941
PG(20:0_20:3)-H	0.38053	-1.3939
PI(20:4_20:4)-H	2.6263	1.3931
PG(15:0_18:0)-H	0.38088	-1.3926
PE(18:0_18:2)-H	2.6193	1.3892
LPG(16:0)-H	0.3834	-1.3831
PE(O-16:0_16:0)-H	0.38385	-1.3814
PG(14:0_18:2)-H	0.38431	-1.3797
MAG(18:3)+NH4	2.5941	1.3753
PC(20:2_20:3)+AcO	0.3865	-1.3715
LPC(15:0)+AcO	0.38897	-1.3623
TAG(52:4_FA20:3)+NH4	2.5692	1.3613
PE(P-20:0_20:4)+H	0.39084	-1.3554
TAG(58:8_FA20:3)+NH4	0.3925	-1.3492
PI(16:1_20:5)-H	2.5464	1.3484
DAG(16:0_16:0)+NH4	2.5427	1.3463
LPC(17:0)+AcO	0.39406	-1.3435
DAG(16:1_20:3)+NH4	2.5344	1.3416
PE(18:2_20:1)-H	0.39499	-1.3401
CER(d18:1/26:1)+H	0.39761	-1.3306
SM(d18:1/26:0)+H	2.5119	1.3288
PI(18:0_19:0)-H	0.3982	-1.3284
CER(d18:0/20:1)+H	0.39981	-1.3226
MAG(17:0)+NH4	2.5	1.3219
LPE(19:0)-H	0.4007	-1.3194
CER(d18:1/14:0)+H	0.40081	-1.319
PS(18:1_20:5)-H	2.4943	1.3186
DAG(18:0_22:5)+NH4	2.4896	1.3159
PG(20:4_22:6)-H	0.40186	-1.3152
MAG(19:0)+NH4	0.40491	-1.3043
PG(18:0_22:4)-H	0.40658	-1.2984
PC(16:0_22:5)+AcO	0.40731	-1.2958
PS(18:2_20:4)-H	0.4076	-1.2948
PG(18:3_19:0)-H	0.40777	-1.2942
PC(16:0_20:4)+AcO	2.4483	1.2918
LPE(20:2)-H	0.40888	-1.2902
PG(16:0_18:1)-H	0.40987	-1.2867
PE(P-18:1_18:1)+H	0.41129	-1.2818
PG(14:0_16:1)-H	0.41143	-1.2813
PC(20:5_22:4)+AcO	0.41165	-1.2805
PG(16:1_20:2)-H	0.41212	-1.2789
DAG(18:0_19:0)+NH4	2.4247	1.2778
DAG(17:0_20:0)+NH4	2.4226	1.2766
PE(O-16:0_22:6)-H	2.4217	1.276
TAG(54:0_FA18:0)+NH4	2.4131	1.2709
DAG(14:0_16:1)+NH4	0.41491	-1.2691
TAG(50:0_FA18:0)+NH4	0.4156	-1.2667
DAG(14:0_20:3)+NH4	2.3997	1.2628
PE(15:0_22:6)-H	0.41834	-1.2572
PG(16:0_18:2)-H	0.41964	-1.2528
PE(14:0_16:1)-H	0.42078	-1.2489
DAG(14:0_20:4)+NH4	2.3745	1.2476
PS(20:4_22:5)-H	0.42179	-1.2454
TAG(50:5_FA20:5)+NH4	2.3677	1.2435
PC(16:0_16:0)+AcO	0.42239	-1.2433
LacCer(d18:0/18:0)+H	2.366	1.2425
DAG(20:0_22:6)+NH4	2.3659	1.2424
PG(15:0_16:0)-H	0.42266	-1.2424
PG(16:1_17:0)-H	0.42288	-1.2417
PG(20:3_22:6)-H	0.42372	-1.2388
CER(d18:1/24:1)+H	0.4243	-1.2369
PC(16:0_20:5)+AcO	0.42436	-1.2366
PC(14:0_20:4)+AcO	0.42449	-1.2362
PE(20:5_26:6)-H	0.42539	-1.2331
PE(14:0_20:4)-H	2.3489	1.232
PE(18:2_20:5)-H	0.42606	-1.2309
PE(P-16:0_22:5)+H	2.3415	1.2274
TAG(54:5_FA20:5)+NH4	0.42802	-1.2242
SM(d18:1/22:0)+H	0.42835	-1.2231
PI(14:0_18:2)-H	0.42854	-1.2225
PC(15:0_18:3)+AcO	0.42887	-1.2214
PC(15:0_18:1)+AcO	0.42914	-1.2205
PE(O-16:0_18:2)-H	2.3222	1.2155
PE(18:0_20:5)-H	2.3174	1.2125
PG(18:0_18:1)-H	0.43292	-1.2078
PE(14:0_17:0)-H	2.3013	1.2024
DAG(16:0_18:1)+NH4	2.2932	1.1974
PG(18:0_20:2)-H	0.43666	-1.1954
TAG(46:0_FA14:0)+NH4	2.287	1.1935
SM(d18:1/16:0)+H	0.43803	-1.1909
GlcCer(d18:1/16:0)+H	0.43932	-1.1866
PG(20:1_20:1)-H	0.43998	-1.1845
DAG(16:0_22:5)+NH4	2.2643	1.179
PG(15:0_20:1)-H	0.44215	-1.1774
PE(17:0_18:2)-H	2.2575	1.1747
PE(14:0_18:0)-H	2.2387	1.1627
DAG(22:4_22:6)+NH4	0.44706	-1.1615
PE(20:3_22:6)-H	2.2358	1.1608
LPE(14:0)-H	0.44774	-1.1593
PE(17:0_17:0)-H	0.44958	-1.1533
PI(16:1_20:4)-H	2.2162	1.1481
PI(14:0_18:3)-H	0.4513	-1.1478
CE(18:2)+NH4	2.2136	1.1464
PG(19:0_20:4)-H	0.45177	-1.1463
PG(14:0_22:4)-H	0.45366	-1.1403
PG(18:2_20:2)-H	0.45512	-1.1357
PE(O-18:0_22:5)-H	0.45776	-1.1273
PE(18:2_20:2)-H	2.176	1.1217
TAG(49:1_FA16:1)+NH4	2.1678	1.1163
PS(20:0_20:1)-H	0.46176	-1.1148
PI(20:1_22:6)-H	0.4625	-1.1125
PC(17:0_18:2)+AcO	0.46351	-1.1093
PE(15:0_18:0)-H	0.46516	-1.1042
DAG(16:0_18:0)+NH4	2.1447	1.1008
TAG(46:2_FA18:2)+NH4	2.1441	1.1004
PI(18:2_20:4)-H	2.1426	1.0994
PE(P-18:0_18:2)+H	0.46736	-1.0974
DAG(18:1_20:3)+NH4	2.1311	1.0916
PG(14:0_20:3)-H	0.47093	-1.0864
PE(18:0_18:0)-H	0.47288	-1.0805
TAG(50:0_FA16:0)+NH4	2.1136	1.0797
DAG(18:3_20:1)+NH4	2.1123	1.0788
PI(18:0_18:2)-H	0.47422	-1.0764
TAG(54:8_FA18:3)+NH4	0.47436	-1.0759
PE(17:0_20:4)-H	2.105	1.0738
PI(18:0_20:1)-H	0.47548	-1.0726
GlcCer(d18:0/24:1)+H	0.47575	-1.0717
LPC(20:3)+AcO	0.4763	-1.07
PC(16:0_16:1)+AcO	0.478	-1.0649
CE(22:5)+NH4	2.079	1.0559
PS(20:4_20:5)-H	2.0717	1.0508
SM(d18:1/14:0)+H	0.48531	-1.043
PC(14:0_18:2)+AcO	0.48883	-1.0326
DAG(14:0_20:1)+NH4	2.0421	1.03
PG(18:3_20:4)-H	0.48977	-1.0298
PE(20:5_20:5)-H	2.0391	1.0279
PS(20:2_20:2)-H	0.49157	-1.0245
CE(22:0)+NH4	2.0341	1.0244
PI(14:0_22:4)-H	0.49464	-1.0156
DAG(18:0_22:6)+NH4	2.0188	1.0135
PI(17:0_20:1)-H	0.49629	-1.0108
LPE(16:0)-H	0.49669	-1.0096
PS(20:1_20:3)-H	0.49767	-1.0067
PE(P-18:1_19:0)+H	0.49911	-1.0026

## Sheet: Lipidomics_Comparison_KD
	Fold Change	log2(FC)
PI(19:0_20:5)-H	984.62	9.9434
PE(P-16:1_15:0)+H	0.0011112	-9.8136
LPS(20:2)-H	453.37	8.8245
PE(P-20:1_22:4)+H	0.0022563	-8.7919
PE(P-18:0_22:5)+H	416.71	8.7029
PI(14:0_20:2)-H	396.15	8.6299
PS(16:0_22:4)-H	386.31	8.5936
PE(P-20:1_20:1)+H	351.69	8.4582
PE(P-16:1_14:0)+H	0.0028782	-8.4406
PS(20:1_20:3)-H	297.86	8.2185
PS(18:3_20:4)-H	290.62	8.183
PS(20:4_22:4)-H	275.99	8.1085
PS(20:0_22:4)-H	236.55	7.886
PE(P-18:1_18:0)+H	203.27	7.6673
PE(P-18:0_20:5)+H	0.0058436	-7.4189
PS(20:4_22:6)-H	159.36	7.3162
PS(19:0_19:0)-H	159.09	7.3137
PS(19:0_20:4)-H	157.73	7.3013
PS(18:2_22:4)-H	156.94	7.2941
PI(16:1_18:3)-H	153.95	7.2663
PI(20:0_20:4)-H	152.45	7.2522
PI(16:1_20:4)-H	148.06	7.21
PI(16:0_18:3)-H	146.03	7.1902
PS(18:0_22:4)-H	125.22	6.9683
PE(P-18:1_17:0)+H	123.86	6.9526
PE(P-20:1_20:5)+H	0.0083427	-6.9053
PS(14:0_17:0)-H	119.55	6.9015
PI(20:4_22:4)-H	116.55	6.8648
PI(18:1_20:4)-H	115.54	6.8522
PE(P-20:0_19:0)+H	0.0088105	-6.8266
LacCer(d18:0/26:1)+H	111.31	6.7985
TAG(56:6_FA22:5)+NH4	99.331	6.6342
PI(14:0_20:3)-H	97.595	6.6087
PE(P-16:1_22:5)+H	96.354	6.5903
PS(20:1_20:5)-H	93.915	6.5533
PC(16:1_19:0)+AcO	93.904	6.5531
PE(P-20:0_22:5)+H	93.258	6.5432
PE(P-16:1_16:0)+H	0.011044	-6.5006
PE(P-20:1_22:5)+H	87.798	6.4561
LacCer(d18:0/24:1)+H	0.011621	-6.4271
PS(20:5_22:6)-H	83.717	6.3874
PI(16:1_20:3)-H	82.569	6.3675
PE(P-18:0_18:0)+H	0.012285	-6.3469
PC(17:0_19:0)+AcO	81.166	6.3428
PC(16:1_18:1)+AcO	80.95	6.339
PC(16:1_18:3)+AcO	78.181	6.2887
PE(P-18:0_19:0)+H	77.21	6.2707
PI(18:3_22:4)-H	74.25	6.2143
PE(P-20:1_20:4)+H	0.014739	-6.0842
PC(20:5_22:4)+AcO	66.704	6.0597
PI(20:5_20:5)-H	65.475	6.0329
PE(P-16:1_22:4)+H	0.015586	-6.0036
PC(17:0_20:5)+AcO	62.572	5.9675
LacCer(d18:1/26:1)+H	61.402	5.9402
PC(14:0_19:0)+AcO	61.375	5.9396
PC(20:2_22:6)+AcO	59.6	5.8972
PC(15:0_22:6)+AcO	59.232	5.8883
PC(18:1_20:0)+AcO	59.233	5.8883
TAG(46:4_FA18:2)+NH4	58.681	5.8748
PE(14:0_20:5)-H	56.301	5.8151
TAG(56:6_FA18:0)+NH4	55.953	5.8061
PC(20:0_20:3)+AcO	55.638	5.798
PC(20:0_20:2)+AcO	55.562	5.796
PC(18:3_20:5)+AcO	54.753	5.7749
PC(18:2_20:1)+AcO	54.555	5.7696
PC(15:0_17:0)+AcO	53.756	5.7484
PS(16:0_20:5)-H	0.018687	-5.7418
PI(20:1_20:5)-H	52.6	5.717
PC(18:3_19:0)+AcO	50.016	5.6443
PI(18:3_20:3)-H	48.877	5.6111
LPS(20:1)-H	48.596	5.6028
PC(19:0_22:6)+AcO	48.157	5.5897
PC(18:1_18:1)+AcO	47.109	5.5579
PS(14:0_18:2)-H	47.019	5.5552
PI(22:4_22:6)-H	46.913	5.5519
PC(18:2_20:0)+AcO	45.635	5.5121
PS(20:2_20:2)-H	0.022279	-5.4882
PS(20:2_20:4)-H	0.022799	-5.4549
PC(16:1_16:1)+AcO	43.05	5.428
PI(18:0_22:4)-H	42.694	5.416
PS(19:0_20:1)-H	42.073	5.3948
PC(17:0_20:0)+AcO	41.799	5.3854
PC(15:0_20:0)+AcO	41.147	5.3627
PS(20:4_22:5)-H	40.876	5.3532
PI(16:0_19:0)-H	39.989	5.3215
PC(15:0_20:1)+AcO	39.883	5.3177
PS(19:0_20:2)-H	39.429	5.3012
TAG(50:5_FA18:3)+NH4	39.299	5.2964
PE(P-20:1_16:0)+H	0.025452	-5.2961
PI(18:0_20:4)-H	38.625	5.2715
PI(18:2_20:5)-H	38.622	5.2714
PC(18:2_19:0)+AcO	38.541	5.2683
PC(18:3_20:3)+AcO	38.074	5.2507
TAG(54:4_FA20:1)+NH4	37.794	5.2401
PS(16:1_20:2)-H	0.026904	-5.216
PS(19:0_22:5)-H	36.807	5.2019
PE(P-20:1_18:3)+H	0.027284	-5.1958
PS(16:0_17:0)-H	36.646	5.1956
TAG(55:5_FA18:1)+NH4	35.038	5.1308
TAG(54:8_FA20:5)+NH4	34.968	5.128
PC(16:1_20:5)+AcO	34.467	5.1071
PC(17:0_20:1)+AcO	34.335	5.1016
PI(20:2_22:6)-H	34.099	5.0917
PC(14:0_18:1)+AcO	33.724	5.0757
TAG(51:3_FA17:0)+NH4	33.507	5.0664
PC(20:1_20:2)+AcO	33.425	5.0628
PC(20:2_20:5)+AcO	33.329	5.0587
PI(20:2_20:2)-H	33.316	5.0581
PC(18:0_20:0)+AcO	32.874	5.0389
PC(22:6_22:6)+AcO	32.676	5.0302
PC(20:4_22:6)+AcO	32.583	5.0261
PI(17:0_19:0)-H	32.293	5.0131
PI(16:0_20:3)-H	32.036	5.0016
TAG(52:0_FA16:0)+NH4	31.946	4.9976
PS(20:0_20:1)-H	31.925	4.9966
TAG(54:8_FA22:6)+NH4	31.89	4.9951
PC(18:3_22:6)+AcO	31.765	4.9893
PE(P-20:0_20:2)+H	31.518	4.9781
PC(20:3_20:4)+AcO	31.346	4.9702
PC(20:0_20:4)+AcO	30.649	4.9378
PI(20:1_22:4)-H	30.234	4.9181
PC(20:1_20:4)+AcO	30.124	4.9129
PC(17:0_18:0)+AcO	30.051	4.9093
PI(16:1_22:6)-H	29.97	4.9055
TAG(56:5_FA18:0)+NH4	29.633	4.8891
PI(16:0_20:2)-H	29.212	4.8685
PC(17:0_17:0)+AcO	28.898	4.8529
PI(20:5_22:6)-H	0.034836	-4.8433
PC(19:0_22:4)+AcO	28.56	4.8359
PS(20:0_22:5)-H	28.56	4.8359
PC(16:1_20:1)+AcO	28.393	4.8275
LPE(18:3)-H	27.98	4.8063
LPE(22:4)-H	27.642	4.7888
TAG(44:1_FA18:1)+NH4	27.607	4.787
PI(16:0_17:0)-H	27.271	4.7693
PC(20:0_22:4)+AcO	26.806	4.7445
PC(16:1_22:4)+AcO	26.768	4.7424
PC(20:2_20:2)+AcO	26.635	4.7353
PI(20:4_20:4)-H	0.038278	-4.7073
PC(18:1_20:5)+AcO	25.982	4.6994
LPE(20:4)-H	0.038511	-4.6986
PC(19:0_20:2)+AcO	25.85	4.6921
PI(17:0_20:0)-H	25.789	4.6887
PC(14:0_18:3)+AcO	25.76	4.6871
PC(17:0_22:4)+AcO	25.69	4.6831
PS(18:2_20:1)-H	25.419	4.6678
PI(16:1_19:0)-H	25.108	4.6501
PC(20:1_20:1)+AcO	24.866	4.6361
PC(20:1_20:5)+AcO	24.812	4.6329
PC(15:0_22:4)+AcO	24.578	4.6193
TAG(48:3_FA18:2)+NH4	24.193	4.5965
PS(16:1_18:3)-H	24.171	4.5952
PC(14:0_20:5)+AcO	23.882	4.5779
PE(20:0_22:4)-H	0.041904	-4.5768
PC(19:0_20:3)+AcO	23.807	4.5733
PC(16:1_20:2)+AcO	23.617	4.5618
PI(20:2_22:5)-H	23.546	4.5574
PC(18:2_20:2)+AcO	23.515	4.5555
PI(18:0_18:2)-H	23.404	4.5487
PI(16:0_20:4)-H	23.35	4.5454
PC(18:3_22:5)+AcO	23.249	4.5391
PC(17:0_20:3)+AcO	23.133	4.5319
PI(20:2_20:5)-H	0.043259	-4.5309
PE(P-20:1_19:0)+H	0.043338	-4.5282
TAG(48:5_FA18:2)+NH4	22.988	4.5228
PE(P-20:0_22:6)+H	22.036	4.4618
PS(18:1_19:0)-H	21.986	4.4585
PI(18:0_20:3)-H	21.934	4.4551
PC(14:0_17:0)+AcO	21.838	4.4488
PS(18:2_20:0)-H	21.389	4.4188
TAG(58:8_FA20:3)+NH4	21.331	4.4149
GlcCer(d18:0/22:0)+H	21.299	4.4127
PC(15:0_22:5)+AcO	21.096	4.3989
GlcCer(d18:0/26:0)+H	21.032	4.3945
PC(18:0_20:1)+AcO	20.945	4.3885
PC(18:2_20:5)+AcO	20.912	4.3862
PC(19:0_20:0)+AcO	20.882	4.3842
PC(18:0_19:0)+AcO	20.817	4.3797
PI(19:0_22:5)-H	20.811	4.3792
PE(P-16:1_20:4)+H	0.048193	-4.375
PC(20:1_20:3)+AcO	20.731	4.3737
PC(14:0_20:0)+AcO	20.608	4.3652
PE(18:0_22:5)-H	20.482	4.3563
PC(16:1_18:2)+AcO	20.453	4.3542
TAG(56:9_FA22:6)+NH4	20.224	4.338
PI(14:0_20:4)-H	0.04971	-4.3303
PC(16:1_22:5)+AcO	19.979	4.3204
PC(20:3_22:6)+AcO	19.836	4.31
PC(18:3_18:3)+AcO	19.414	4.279
PC(16:0_20:1)+AcO	19.286	4.2695
PC(18:2_22:4)+AcO	19.18	4.2615
PI(18:0_20:2)-H	19.127	4.2575
TAG(56:6_FA20:3)+NH4	19.119	4.2569
PC(18:3_22:4)+AcO	19.034	4.2505
TAG(54:3_FA20:3)+NH4	18.825	4.2346
PC(15:0_18:0)+AcO	18.031	4.1724
PE(P-20:1_18:2)+H	17.805	4.1542
PC(16:0_19:0)+AcO	17.615	4.1388
PC(15:0_20:5)+AcO	17.489	4.1283
PC(14:0_14:0)+AcO	17.426	4.1232
PE(P-16:1_18:0)+H	17.319	4.1143
DAG(18:2_18:3)+NH4	17.316	4.114
TAG(58:7_FA22:6)+NH4	17.263	4.1097
PE(P-20:1_20:0)+H	17.243	4.1079
PS(20:5_22:4)-H	17.24	4.1077
TAG(56:9_FA20:4)+NH4	17.174	4.1022
SM(d18:1/24:0)+H	17.151	4.1003
PS(14:0_20:1)-H	17.139	4.0992
PS(17:0_20:0)-H	17	4.0875
GlcCer(d18:0/20:0)+H	16.917	4.0804
PC(15:0_16:1)+AcO	16.739	4.0652
PC(16:1_20:4)+AcO	16.731	4.0644
PC(15:0_15:0)+AcO	16.704	4.0621
TAG(58:8_FA22:6)+NH4	16.643	4.0568
PC(18:1_22:6)+AcO	16.608	4.0538
PC(14:0_15:0)+AcO	16.518	4.046
PI(20:0_20:2)-H	16.469	4.0417
TAG(50:5_FA14:0)+NH4	16.459	4.0408
PS(14:0_20:3)-H	16.453	4.0403
TAG(56:5_FA22:5)+NH4	16.385	4.0343
TAG(58:9_FA22:5)+NH4	16.364	4.0325
PI(18:3_20:0)-H	16.354	4.0316
TAG(56:1_FA16:0)+NH4	16.305	4.0272
PC(20:3_20:5)+AcO	16.161	4.0144
PE(P-18:1_18:1)+H	16.099	4.0089
PC(20:0_20:0)+AcO	16.05	4.0045
PE(20:5_22:4)-H	0.062347	-4.0035
PC(19:0_20:4)+AcO	16.011	4.001
LPS(20:3)-H	15.94	3.9946
TAG(48:2_FA16:0)+NH4	15.928	3.9935
PI(18:3_20:5)-H	0.063236	-3.9831
LPI(20:4)-H	15.793	3.9813
PS(14:0_18:0)-H	15.708	3.9735
PE(P-20:0_16:1)+H	15.685	3.9713
PC(18:3_20:2)+AcO	15.68	3.9709
PC(18:0_20:5)+AcO	15.541	3.958
PS(15:0_16:0)-H	15.376	3.9426
PS(20:3_22:4)-H	15.361	3.9412
PI(14:0_14:0)-H	15.247	3.9304
PC(16:1_22:6)+AcO	15.203	3.9263
PI(18:0_18:0)-H	15.161	3.9223
PS(18:2_18:3)-H	15.15	3.9213
TAG(56:8_FA18:2)+NH4	15.093	3.9158
PC(22:5_22:6)+AcO	15	3.9069
PS(16:1_18:1)-H	14.984	3.9053
PC(20:0_20:5)+AcO	14.981	3.9051
PC(15:0_16:0)+AcO	14.954	3.9025
PC(20:5_20:5)+AcO	14.938	3.9009
PS(22:5_22:6)-H	14.896	3.8969
TAG(56:7_FA20:4)+NH4	14.749	3.8826
LPG(20:0)-H	14.732	3.8809
PC(16:0_18:0)+AcO	14.627	3.8706
PE(P-18:0_14:0)+H	14.625	3.8703
PI(17:0_18:3)-H	14.55	3.8629
PC(16:1_20:0)+AcO	14.548	3.8627
PI(14:0_18:3)-H	14.522	3.8602
DAG(18:3_20:5)+NH4	14.432	3.8512
PC(18:3_20:4)+AcO	14.343	3.8423
LPI(20:2)-H	14.323	3.8403
PS(18:0_20:3)-H	14.298	3.8378
PG(18:3_18:3)-H	14.286	3.8365
PC(14:0_22:5)+AcO	14.265	3.8344
LPG(20:3)-H	14.208	3.8287
PC(20:0_20:1)+AcO	14.201	3.828
LPI(16:0)-H	14.166	3.8244
PC(20:4_20:4)+AcO	14.126	3.8203
PC(17:0_22:5)+AcO	14.106	3.8182
PG(18:3_20:5)-H	14.064	3.814
PC(16:0_17:0)+AcO	14.019	3.8093
PC(19:0_20:1)+AcO	13.982	3.8055
PI(16:0_20:1)-H	13.942	3.8014
PC(20:5_22:6)+AcO	13.907	3.7977
PS(16:1_17:0)-H	13.863	3.7932
PC(16:1_20:3)+AcO	13.815	3.7882
GlcCer(d18:1/22:1)+H	13.727	3.7789
DAG(16:1_18:2)+NH4	13.643	3.7701
PI(18:3_20:4)-H	0.073314	-3.7698
GlcCer(d18:0/18:0)+H	13.545	3.7596
PC(17:0_22:6)+AcO	13.52	3.7571
PE(P-16:0_20:1)+H	13.496	3.7545
PI(20:0_20:5)-H	0.074167	-3.7531
GlcCer(d18:1/20:1)+H	13.48	3.7527
PI(17:0_22:5)-H	13.441	3.7486
PI(16:0_22:6)-H	13.416	3.7459
PE(P-16:0_20:0)+H	13.256	3.7286
PC(18:1_22:4)+AcO	13.199	3.7223
LPI(20:3)-H	13.154	3.7175
PC(18:1_19:0)+AcO	13.142	3.7162
PC(15:0_18:1)+AcO	13.12	3.7137
GlcCer(d18:1/22:0)+H	13.074	3.7086
PC(14:0_16:1)+AcO	13.056	3.7067
PS(17:0_20:1)-H	13.053	3.7063
PI(22:4_22:5)-H	12.95	3.6948
GlcCer(d18:0/24:0)+H	12.93	3.6926
PC(19:0_22:5)+AcO	12.866	3.6855
PC(16:1_18:0)+AcO	12.86	3.6848
PI(22:6_22:6)-H	0.077762	-3.6848
PI(17:0_20:2)-H	12.836	3.6822
LPI(22:4)-H	12.829	3.6814
PI(14:0_22:6)-H	12.822	3.6806
LPI(20:1)-H	12.81	3.6792
PI(16:1_18:0)-H	12.79	3.6769
PC(15:0_19:0)+AcO	12.771	3.6748
TAG(54:7_FA18:1)+NH4	12.74	3.6713
TAG(58:9_FA20:4)+NH4	12.71	3.6679
DAG(20:1_22:6)+NH4	12.637	3.6596
PC(16:0_18:1)+AcO	12.632	3.659
DAG(18:2_22:5)+NH4	12.615	3.6571
PI(20:0_22:4)-H	12.611	3.6566
PC(18:0_18:1)+AcO	12.583	3.6534
GlcCer(d18:1/26:0)+H	12.494	3.6432
TAG(58:8_FA20:4)+NH4	12.485	3.6421
PC(14:0_20:4)+AcO	12.478	3.6414
PC(15:0_20:3)+AcO	12.433	3.6361
PI(18:3_20:1)-H	12.32	3.6229
TAG(56:6_FA20:4)+NH4	12.25	3.6147
DAG(15:0_22:6)+NH4	12.243	3.6139
PS(18:0_20:2)-H	12.202	3.609
PE(P-20:1_22:6)+H	12.137	3.6014
LPS(16:1)-H	12.131	3.6006
PC(17:0_18:1)+AcO	12.111	3.5983
PS(18:0_20:5)-H	12.09	3.5957
PE(P-20:1_18:1)+H	0.083196	-3.5873
PS(20:0_20:5)-H	0.083426	-3.5834
PI(15:0_20:4)-H	11.986	3.5833
TAG(56:8_FA18:3)+NH4	11.968	3.5811
PI(18:0_18:1)-H	11.925	3.576
PS(15:0_15:0)-H	11.911	3.5742
TAG(50:4_FA16:0)+NH4	11.903	3.5732
DAG(18:2_22:6)+NH4	11.79	3.5594
DAG(17:0_18:0)+NH4	11.744	3.5538
PI(20:1_20:4)-H	11.73	3.5522
PS(18:1_20:0)-H	11.721	3.551
PC(18:0_20:2)+AcO	11.683	3.5464
PS(17:0_18:2)-H	11.621	3.5387
DAG(20:3_20:4)+NH4	11.613	3.5376
PI(16:1_16:1)-H	11.597	3.5357
PC(17:0_18:2)+AcO	11.537	3.5282
PE(P-18:1_19:0)+H	11.502	3.5238
PE(20:0_20:1)-H	11.493	3.5227
PC(14:0_22:6)+AcO	11.469	3.5197
PS(18:0_20:4)-H	11.455	3.518
PS(20:1_20:2)-H	11.452	3.5175
PC(16:0_16:0)+AcO	11.342	3.5036
PC(18:3_20:1)+AcO	11.302	3.4985
PC(20:2_20:3)+AcO	11.251	3.4919
LPC(20:0)+AcO	11.231	3.4894
PI(14:0_20:0)-H	11.223	3.4884
PC(14:0_18:0)+AcO	11.149	3.4789
PI(18:1_22:4)-H	10.959	3.4541
DAG(17:0_18:1)+NH4	10.93	3.4502
PS(16:0_16:0)-H	10.916	3.4484
TAG(48:4_FA18:3)+NH4	10.879	3.4435
DAG(19:0_20:4)+NH4	10.83	3.437
DAG(20:2_20:2)+NH4	10.814	3.4348
PC(18:0_18:0)+AcO	10.805	3.4337
PE(P-18:1_18:2)+H	0.092687	-3.4315
PC(19:0_20:5)+AcO	10.785	3.431
PI(18:2_18:3)-H	10.74	3.4249
PC(17:0_18:3)+AcO	10.722	3.4225
DAG(17:0_22:5)+NH4	10.689	3.418
TAG(50:2_FA16:1)+NH4	10.677	3.4164
PS(18:3_20:0)-H	10.65	3.4128
PC(18:0_22:6)+AcO	10.648	3.4125
MAG(20:4)+NH4	0.09409	-3.4098
LPS(18:3)-H	10.483	3.39
PS(18:2_20:5)-H	0.096422	-3.3745
PS(15:0_18:2)-H	10.362	3.3732
DAG(15:0_22:5)+NH4	10.305	3.3652
PS(15:0_20:5)-H	10.281	3.3619
PC(16:0_20:5)+AcO	10.253	3.358
PI(15:0_20:1)-H	10.251	3.3577
PS(16:1_20:4)-H	10.221	3.3535
PC(16:0_20:2)+AcO	10.211	3.352
PC(18:1_18:2)+AcO	10.194	3.3497
PI(19:0_20:3)-H	10.101	3.3365
PS(18:1_20:1)-H	10.056	3.3299
PC(14:0_20:1)+AcO	10.05	3.3291
DAG(18:1_22:5)+NH4	9.9729	3.318
PC(20:4_22:4)+AcO	9.9111	3.309
TAG(54:6_FA16:1)+NH4	9.8953	3.3067
PI(16:1_20:5)-H	9.8702	3.3031
TAG(54:4_FA20:4)+NH4	9.7838	3.2904
PS(18:0_18:1)-H	9.7648	3.2876
PC(18:2_20:3)+AcO	9.7558	3.2863
PC(16:0_22:4)+AcO	9.728	3.2821
TAG(52:6_FA14:0)+NH4	9.7235	3.2815
TAG(46:3_FA18:2)+NH4	9.701	3.2781
PI(18:0_20:5)-H	9.6822	3.2753
PG(18:3_20:3)-H	9.6815	3.2752
PI(16:0_16:0)-H	9.5693	3.2584
TAG(60:11_FA22:5)+NH4	0.10465	-3.2563
TAG(56:3_FA18:2)+NH4	9.5286	3.2523
PS(18:1_22:5)-H	9.5117	3.2497
DAG(17:0_22:6)+NH4	9.5078	3.2491
PI(14:0_15:0)-H	9.4903	3.2465
PE(P-16:1_18:2)+H	0.10575	-3.2413
PI(20:2_20:4)-H	9.4253	3.2365
PI(16:1_17:0)-H	9.4214	3.2359
TAG(56:5_FA20:4)+NH4	9.4127	3.2346
PS(15:0_20:1)-H	9.3285	3.2216
LPE(22:6)-H	9.3182	3.22
PS(20:2_22:4)-H	0.10749	-3.2178
PC(18:2_18:3)+AcO	9.2975	3.2168
PS(16:0_20:2)-H	9.292	3.216
LPS(20:5)-H	9.2826	3.2145
TAG(50:5_FA16:1)+NH4	0.1078	-3.2135
PI(18:2_18:2)-H	9.1994	3.2015
PS(20:3_20:4)-H	9.1888	3.1999
PC(18:1_20:1)+AcO	9.1596	3.1953
PI(18:2_20:1)-H	9.1164	3.1885
TAG(58:8_FA18:1)+NH4	9.1069	3.187
PI(14:0_20:5)-H	9.0906	3.1844
PI(16:1_20:0)-H	9.0911	3.1844
LacCer(d18:1/18:1)+H	9.055	3.1787
PI(16:1_22:5)-H	9.0477	3.1776
PI(20:1_20:2)-H	9.0474	3.1775
PI(17:0_18:0)-H	9.0014	3.1701
PS(17:0_22:6)-H	9.0008	3.1701
PC(17:0_20:4)+AcO	8.9833	3.1672
PS(18:3_22:5)-H	8.9759	3.1661
DAG(18:2_18:2)+NH4	8.9703	3.1652
PI(18:1_20:1)-H	8.8943	3.1529
PI(18:1_19:0)-H	0.11252	-3.1517
PI(19:0_22:4)-H	8.886	3.1515
LPI(14:0)-H	8.8533	3.1462
PS(20:2_20:3)-H	8.8182	3.1405
PE(P-16:1_16:1)+H	0.11372	-3.1365
TAG(56:8_FA22:6)+NH4	8.7927	3.1363
PE(20:2_22:4)-H	8.7767	3.1337
PG(17:0_20:5)-H	8.7733	3.1331
DAG(18:3_20:0)+NH4	8.7577	3.1305
TAG(56:7_FA22:6)+NH4	8.7513	3.1295
DAG(18:2_20:4)+NH4	8.7412	3.1278
DAG(18:1_20:4)+NH4	8.6824	3.1181
TAG(48:2_FA18:1)+NH4	8.6572	3.1139
PE(20:0_20:2)-H	8.654	3.1134
PS(15:0_16:1)-H	8.6491	3.1125
PC(18:2_22:5)+AcO	8.6308	3.1095
LPS(14:0)-H	8.6298	3.1093
PS(15:0_18:0)-H	8.5798	3.101
LPE(16:1)-H	8.5662	3.0987
TAG(58:10_FA18:2)+NH4	8.5649	3.0984
PI(15:0_17:0)-H	8.5453	3.0951
TAG(54:2_FA20:0)+NH4	8.5169	3.0903
DAG(20:2_22:5)+NH4	8.4592	3.0805
LPS(19:0)-H	8.4522	3.0793
PI(16:0_18:1)-H	8.417	3.0733
PI(15:0_18:1)-H	8.4042	3.0711
PS(17:0_18:0)-H	8.3991	3.0702
PG(15:0_18:2)-H	8.3402	3.0601
PC(18:1_20:3)+AcO	8.3251	3.0575
PC(15:0_18:2)+AcO	8.2855	3.0506
PG(19:0_22:4)-H	8.2734	3.0485
PS(18:0_18:3)-H	8.2579	3.0458
PC(20:3_22:5)+AcO	8.2483	3.0441
PS(17:0_18:3)-H	8.2149	3.0383
PC(14:0_18:2)+AcO	8.2058	3.0366
TAG(58:9_FA22:6)+NH4	8.1796	3.032
PS(18:3_19:0)-H	8.1731	3.0309
PG(18:2_18:3)-H	8.1724	3.0308
GlcCer(d18:1/20:0)+H	8.1708	3.0305
PS(17:0_20:2)-H	8.1691	3.0302
PC(14:0_16:0)+AcO	8.1608	3.0287
DAG(16:1_22:5)+NH4	8.1556	3.0278
PS(18:0_22:5)-H	8.1509	3.027
PC(20:5_22:5)+AcO	8.1369	3.0245
PC(15:0_18:3)+AcO	8.1147	3.0205
TAG(46:1_FA18:0)+NH4	8.1139	3.0204
PE(17:0_22:5)-H	8.1011	3.0181
PS(17:0_22:5)-H	8.0947	3.017
SM(d18:1/22:0)+H	8.0891	3.016
PC(18:3_20:0)+AcO	8.0769	3.0138
PC(18:0_18:2)+AcO	8.0416	3.0075
PI(20:0_20:1)-H	8.0309	3.0056
PG(15:0_18:3)-H	8.0282	3.0051
PS(19:0_22:4)-H	8.0163	3.0029
DAG(18:0_20:0)+NH4	7.9938	2.9989
PE(P-16:1_20:2)+H	7.9872	2.9977
SM(d18:1/24:1)+H	7.9857	2.9974
PS(20:4_20:5)-H	7.9745	2.9954
TAG(48:3_FA18:3)+NH4	7.9706	2.9947
LPC(20:3)+AcO	7.9672	2.9941
PE(P-20:1_20:3)+H	0.12684	-2.9789
PS(18:1_20:5)-H	7.8304	2.9691
PE(O-18:0_18:0)-H	0.12828	-2.9626
PS(15:0_17:0)-H	7.7579	2.9557
PC(18:2_18:2)+AcO	7.7534	2.9548
DAG(18:3_20:4)+NH4	7.7236	2.9493
DAG(14:0_17:0)+NH4	7.7221	2.949
PE(P-18:0_20:4)+H	7.7031	2.9454
PC(22:5_22:5)+AcO	7.6927	2.9435
GlcCer(d18:1/24:0)+H	7.6879	2.9426
PE(P-20:0_14:0)+H	0.13013	-2.942
DAG(22:4_22:4)+NH4	7.6272	2.9312
TAG(58:7_FA18:0)+NH4	0.13111	-2.9311
PS(20:1_22:4)-H	0.13127	-2.9294
PI(14:0_18:0)-H	7.6084	2.9276
PC(18:0_18:3)+AcO	7.5903	2.9241
TAG(48:4_FA18:1)+NH4	7.5724	2.9208
PG(15:0_20:4)-H	7.5439	2.9153
PS(19:0_22:6)-H	0.13268	-2.9139
DAG(18:3_20:3)+NH4	7.5224	2.9112
LPS(22:5)-H	7.5157	2.9099
TAG(46:1_FA14:0)+NH4	0.13307	-2.9098
PI(18:0_20:0)-H	7.4973	2.9064
PS(18:3_20:2)-H	7.4905	2.9051
PE(P-18:0_22:6)+H	0.13359	-2.9041
PS(17:0_20:5)-H	7.4845	2.9039
PG(16:1_22:4)-H	7.4561	2.8984
SM(d18:1/16:0)+H	7.4551	2.8982
PG(14:0_16:1)-H	7.4315	2.8936
PE(20:2_20:3)-H	0.13471	-2.8921
PE(P-16:0_20:3)+H	7.4197	2.8914
LPI(20:5)-H	7.3914	2.8858
TAG(58:7_FA18:1)+NH4	7.3801	2.8836
DAG(15:0_20:1)+NH4	7.3675	2.8812
PS(17:0_22:4)-H	7.3646	2.8806
LPS(17:0)-H	7.3553	2.8788
PS(16:0_18:1)-H	7.3417	2.8761
PC(18:1_20:4)+AcO	7.3373	2.8752
DAG(18:1_22:6)+NH4	7.3289	2.8736
TAG(44:0_FA18:0)+NH4	7.3102	2.8699
PE(P-18:1_20:2)+H	7.2528	2.8585
PC(16:0_16:1)+AcO	7.2519	2.8584
TAG(47:0_FA16:0)+NH4	0.13804	-2.8568
PS(14:0_18:3)-H	7.2352	2.855
TAG(60:10_FA22:6)+NH4	7.2323	2.8545
LPI(22:6)-H	7.2139	2.8508
PC(14:0_20:2)+AcO	7.2024	2.8485
PS(18:2_19:0)-H	7.1849	2.845
TAG(50:4_FA18:2)+NH4	7.1274	2.8334
DAG(18:0_20:4)+NH4	7.1097	2.8298
PE(P-20:0_18:1)+H	7.1	2.8278
TAG(57:3_FA18:2)+NH4	7.0848	2.8247
PS(18:0_19:0)-H	7.0705	2.8218
PS(22:4_22:5)-H	7.04	2.8156
PS(18:2_20:2)-H	7.0271	2.8129
PE(16:0_20:3)-H	6.9675	2.8006
SM(d18:1/26:0)+H	6.9601	2.7991
PE(18:1_20:1)-H	0.14391	-2.7967
PI(15:0_15:0)-H	6.9322	2.7933
LPI(15:0)-H	6.9259	2.792
DAG(14:0_18:0)+NH4	6.9251	2.7918
PI(15:0_20:5)-H	6.9012	2.7869
TAG(58:6_FA20:4)+NH4	6.8864	2.7837
DAG(20:2_22:4)+NH4	6.8838	2.7832
PG(18:2_20:5)-H	6.8077	2.7672
TAG(55:2_FA18:2)+NH4	6.8056	2.7667
PS(20:2_22:6)-H	6.7928	2.764
PI(18:0_18:3)-H	6.7905	2.7635
PS(14:0_20:0)-H	6.778	2.7609
PS(20:3_20:3)-H	6.7648	2.7581
DAG(16:0_22:4)+NH4	6.7531	2.7556
PS(18:1_18:1)-H	6.7358	2.7518
TAG(56:6_FA22:6)+NH4	6.7352	2.7517
PE(P-16:1_18:1)+H	0.14868	-2.7497
PI(15:0_18:2)-H	6.6893	2.7419
DAG(16:0_16:0)+NH4	6.6639	2.7364
PS(15:0_18:3)-H	6.654	2.7342
LPI(18:3)-H	6.6506	2.7335
DAG(22:5_22:5)+NH4	6.6345	2.73
TAG(56:7_FA18:2)+NH4	6.6227	2.7274
TAG(52:4_FA16:1)+NH4	6.6047	2.7235
PS(16:1_20:0)-H	6.5953	2.7214
PI(22:5_22:5)-H	6.593	2.7209
TAG(56:4_FA20:4)+NH4	6.5824	2.7186
PG(14:0_15:0)-H	6.5802	2.7181
PG(16:0_18:0)-H	6.5789	2.7178
LPI(16:1)-H	6.5672	2.7153
PS(18:0_18:2)-H	6.5384	2.7089
PC(20:2_20:4)+AcO	6.5126	2.7032
LPS(22:6)-H	6.4723	2.6943
PS(14:0_15:0)-H	6.4699	2.6938
PS(18:3_20:1)-H	6.4617	2.6919
PI(18:3_20:2)-H	6.4539	2.6902
DAG(16:1_20:4)+NH4	6.45	2.6893
PI(14:0_22:5)-H	6.4337	2.6856
TAG(51:4_FA20:4)+NH4	6.4307	2.685
SM(d18:1/14:0)+H	6.4276	2.6843
DAG(20:3_22:4)+NH4	6.4115	2.6807
PG(19:0_20:4)-H	6.4065	2.6795
TAG(56:6_FA18:1)+NH4	6.371	2.6715
DAG(16:1_18:0)+NH4	6.3633	2.6698
LPS(15:0)-H	6.3201	2.6599
PI(14:0_19:0)-H	6.2735	2.6493
PI(16:0_22:4)-H	6.2732	2.6492
PS(22:5_22:5)-H	6.2578	2.6457
PI(16:1_18:2)-H	6.2563	2.6453
PE(P-18:0_20:1)+H	6.2159	2.636
PI(17:0_20:3)-H	6.208	2.6341
DAG(18:1_20:0)+NH4	6.1845	2.6287
PI(14:0_22:4)-H	6.1742	2.6262
PI(20:1_20:1)-H	6.1648	2.6241
LPC(20:2)+AcO	6.157	2.6222
DAG(20:5_22:4)+NH4	6.1556	2.6219
TAG(56:4_FA20:3)+NH4	6.1533	2.6214
TAG(58:7_FA22:4)+NH4	6.1466	2.6198
DAG(14:0_19:0)+NH4	6.1452	2.6195
TAG(40:0_FA14:0)+NH4	6.1394	2.6181
DAG(18:2_20:0)+NH4	6.0999	2.6088
PS(18:1_20:4)-H	0.16469	-2.6021
PI(18:3_19:0)-H	6.071	2.6019
TAG(52:6_FA20:4)+NH4	6.0601	2.5993
PI(17:0_22:6)-H	6.0597	2.5992
DAG(20:1_20:1)+NH4	6.0458	2.5959
PC(18:0_20:3)+AcO	6.0423	2.5951
TAG(56:6_FA20:2)+NH4	6.0363	2.5937
LPI(18:0)-H	6.0247	2.5909
PS(16:1_16:1)-H	0.16605	-2.5903
PS(16:1_19:0)-H	6.0146	2.5885
PC(20:2_22:4)+AcO	6.0035	2.5858
DAG(16:1_18:3)+NH4	6.0032	2.5857
PI(14:0_17:0)-H	5.9948	2.5837
PS(15:0_20:2)-H	5.9944	2.5836
PS(18:2_20:3)-H	5.994	2.5835
GlcCer(d18:1/26:1)+H	5.9834	2.581
PS(16:0_22:6)-H	5.9682	2.5773
TAG(52:0_FA18:0)+NH4	5.9603	2.5754
PC(19:0_19:0)+AcO	5.9566	2.5745
DAG(20:0_20:3)+NH4	5.9082	2.5627
PE(15:0_20:0)-H	5.8683	2.5529
PE(P-16:0_18:2)+H	5.8636	2.5518
PG(18:3_19:0)-H	5.8468	2.5477
DAG(16:1_19:0)+NH4	5.8382	2.5455
TAG(42:2_FA18:2)+NH4	5.8167	2.5402
PG(17:0_19:0)-H	5.8065	2.5377
PC(16:0_18:3)+AcO	5.8018	2.5365
LPG(22:6)-H	5.7337	2.5195
PC(22:4_22:6)+AcO	5.7309	2.5188
TAG(54:5_FA18:0)+NH4	5.7307	2.5187
PI(18:0_20:1)-H	5.7285	2.5182
TAG(57:2_FA18:1)+NH4	5.7177	2.5154
TAG(49:1_FA18:1)+NH4	5.7145	2.5146
PI(18:2_20:2)-H	0.175	-2.5146
PG(18:2_20:3)-H	5.713	2.5143
TAG(51:2_FA16:0)+NH4	5.6962	2.51
PE(O-18:0_20:1)-H	5.69	2.5084
DAG(16:0_20:0)+NH4	5.6745	2.5045
TAG(50:1_FA16:1)+NH4	0.17652	-2.5021
PG(18:0_18:0)-H	5.6635	2.5017
PI(16:0_20:0)-H	5.6637	2.5017
TAG(51:3_FA16:1)+NH4	5.6619	2.5013
DAG(18:0_20:2)+NH4	5.637	2.4949
DAG(18:1_18:2)+NH4	5.632	2.4936
PI(20:3_20:4)-H	5.6095	2.4879
PG(16:0_16:1)-H	5.5808	2.4805
PS(17:0_20:4)-H	5.5666	2.4768
PS(16:0_20:4)-H	5.5663	2.4767
DAG(20:1_20:2)+NH4	5.5558	2.474
PG(17:0_18:2)-H	5.5559	2.474
DAG(20:0_20:5)+NH4	5.5299	2.4673
CER(d18:1/26:0)+H	5.5257	2.4662
TAG(52:6_FA18:2)+NH4	5.519	2.4644
TAG(48:5_FA18:3)+NH4	5.5075	2.4614
TAG(52:5_FA16:0)+NH4	5.5075	2.4614
TAG(58:6_FA18:0)+NH4	5.5071	2.4613
PC(18:0_20:4)+AcO	5.4996	2.4593
LacCer(d18:0/18:0)+H	0.18188	-2.459
TAG(51:4_FA18:2)+NH4	5.4926	2.4575
PS(20:1_20:4)-H	5.4778	2.4536
TAG(48:1_FA14:0)+NH4	5.471	2.4518
DAG(17:0_18:3)+NH4	5.4598	2.4489
PI(15:0_20:2)-H	5.4489	2.446
DAG(16:1_20:1)+NH4	5.4401	2.4436
DAG(14:0_18:2)+NH4	5.4373	2.4429
PS(20:5_20:5)-H	5.437	2.4428
LacCer(d18:0/24:0)+H	0.18395	-2.4426
TAG(51:2_FA18:2)+NH4	5.4361	2.4426
LPC(20:1)+AcO	5.4307	2.4411
TAG(46:2_FA14:0)+NH4	5.4298	2.4409
DAG(17:0_20:0)+NH4	5.4149	2.4369
DAG(19:0_20:0)+NH4	5.4087	2.4353
DAG(20:0_20:2)+NH4	5.4063	2.4346
TAG(56:8_FA20:4)+NH4	5.3991	2.4327
LPC(18:0)+AcO	5.3472	2.4188
TAG(54:4_FA20:3)+NH4	5.3308	2.4143
GlcCer(d18:1/16:0)+H	5.3251	2.4128
PG(16:1_19:0)-H	5.2874	2.4026
LPG(16:1)-H	5.282	2.4011
LPG(20:2)-H	5.2805	2.4007
PG(20:2_22:4)-H	5.2728	2.3986
PG(16:1_22:6)-H	5.2605	2.3952
PC(16:0_20:3)+AcO	5.2574	2.3943
PG(16:1_16:1)-H	5.2487	2.392
DAG(14:0_22:6)+NH4	5.248	2.3918
DAG(18:3_19:0)+NH4	5.2408	2.3898
TAG(50:4_FA18:1)+NH4	5.2319	2.3873
PG(15:0_20:3)-H	5.212	2.3818
DAG(17:0_17:0)+NH4	5.2092	2.3811
TAG(46:2_FA18:2)+NH4	5.2083	2.3808
PI(17:0_18:1)-H	5.2078	2.3807
TAG(48:1_FA18:0)+NH4	5.1989	2.3782
PS(20:2_22:5)-H	5.1912	2.3761
PE(18:2_22:4)-H	5.1883	2.3752
LPS(18:0)-H	5.1877	2.3751
TAG(50:4_FA16:1)+NH4	5.1865	2.3747
PG(15:0_22:6)-H	5.1834	2.3739
DAG(18:2_20:3)+NH4	5.1724	2.3708
PG(15:0_19:0)-H	5.1536	2.3656
TAG(55:5_FA20:4)+NH4	5.1395	2.3616
LPS(20:4)-H	5.1392	2.3615
PI(16:0_18:0)-H	5.134	2.3601
PS(16:1_22:5)-H	5.133	2.3598
PE(P-18:0_18:3)+H	0.19494	-2.3589
TAG(50:3_FA16:1)+NH4	5.1215	2.3566
TAG(54:6_FA18:1)+NH4	5.1217	2.3566
LPS(20:0)-H	5.1211	2.3565
PE(17:0_18:2)-H	0.19529	-2.3563
PC(18:0_22:5)+AcO	5.0936	2.3487
PE(P-18:1_20:4)+H	0.1964	-2.3482
LPE(20:0)-H	5.0916	2.3481
PE(P-18:1_20:3)+H	5.0881	2.3471
TAG(58:3_FA18:1)+NH4	5.084	2.346
PC(18:1_20:2)+AcO	5.0815	2.3452
PI(18:0_22:6)-H	5.0761	2.3437
TAG(58:5_FA18:1)+NH4	5.0597	2.3391
PS(18:3_20:5)-H	5.0562	2.338
DAG(15:0_18:3)+NH4	5.0522	2.3369
DAG(19:0_22:5)+NH4	5.0471	2.3354
PI(19:0_20:2)-H	5.0311	2.3309
PI(14:0_16:1)-H	5.0208	2.3279
PS(16:0_18:0)-H	5.0138	2.3259
PG(15:0_16:1)-H	5.0068	2.3239
TAG(54:7_FA18:3)+NH4	5.006	2.3237
PE(20:3_20:3)-H	0.20006	-2.3215
PC(18:1_22:5)+AcO	4.9962	2.3208
PG(18:1_20:0)-H	4.9905	2.3192
PG(18:0_19:0)-H	4.9864	2.318
PC(16:0_20:4)+AcO	4.9854	2.3177
SM(d18:1/18:0)+H	4.9813	2.3165
DAG(16:0_20:4)+NH4	4.9733	2.3142
DAG(18:0_18:2)+NH4	4.9716	2.3137
TAG(50:2_FA14:0)+NH4	4.9649	2.3118
PI(16:1_22:4)-H	0.2016	-2.3105
DAG(14:0_16:0)+NH4	4.9486	2.307
PI(17:0_18:2)-H	4.9397	2.3044
PG(16:0_20:5)-H	4.9203	2.2988
PI(16:0_16:1)-H	4.9203	2.2987
PI(20:3_22:4)-H	4.9122	2.2964
TAG(48:1_FA16:0)+NH4	4.9031	2.2937
PC(17:0_20:2)+AcO	4.8762	2.2858
TAG(54:5_FA20:4)+NH4	4.8631	2.2819
PI(19:0_20:0)-H	4.8594	2.2808
PG(15:0_20:5)-H	4.8576	2.2802
PC(18:1_18:3)+AcO	4.8562	2.2798
PS(14:0_19:0)-H	4.8507	2.2782
PC(15:0_20:4)+AcO	4.8444	2.2763
PE(17:0_22:4)-H	0.20703	-2.2721
PG(17:0_20:2)-H	4.8243	2.2703
PG(16:1_20:5)-H	4.824	2.2702
TAG(56:6_FA20:5)+NH4	4.8221	2.2697
PI(18:2_22:5)-H	4.808	2.2654
PC(14:0_22:4)+AcO	4.7863	2.2589
PC(20:3_22:4)+AcO	4.7798	2.257
PG(18:2_18:2)-H	4.7572	2.2501
PI(14:0_20:1)-H	4.7569	2.25
PE(16:0_20:2)-H	4.7423	2.2456
DAG(15:0_18:0)+NH4	4.7418	2.2454
DAG(20:5_22:6)+NH4	4.74	2.2449
PI(20:5_22:5)-H	4.7249	2.2403
DAG(18:2_22:4)+NH4	4.7107	2.2359
PS(15:0_22:4)-H	4.7102	2.2358
PS(14:0_22:5)-H	4.6793	2.2263
DAG(16:0_22:5)+NH4	4.6701	2.2235
LPI(20:0)-H	4.6682	2.2229
LPS(22:4)-H	4.6661	2.2222
PG(16:0_16:0)-H	4.6559	2.2191
TAG(58:6_FA22:5)+NH4	4.6513	2.2176
TAG(52:5_FA18:1)+NH4	4.6482	2.2167
PS(18:1_18:2)-H	4.6414	2.2146
TAG(56:8_FA16:0)+NH4	4.6378	2.2134
PS(17:0_18:1)-H	4.6354	2.2127
DAG(20:4_20:4)+NH4	4.6327	2.2119
PG(17:0_22:4)-H	4.6288	2.2106
DAG(18:0_19:0)+NH4	4.6249	2.2094
TAG(58:10_FA22:6)+NH4	4.6185	2.2074
PG(15:0_22:4)-H	4.6168	2.2069
PI(17:0_20:1)-H	4.6163	2.2067
DAG(20:4_22:6)+NH4	4.6152	2.2064
PG(14:0_22:6)-H	4.5987	2.2012
PG(15:0_22:5)-H	4.592	2.1991
LPS(16:0)-H	4.5632	2.19
PE(P-18:1_20:0)+H	4.555	2.1874
DAG(16:1_16:1)+NH4	4.5258	2.1782
PI(14:0_16:0)-H	4.5179	2.1757
TAG(56:2_FA16:0)+NH4	4.5093	2.1729
DAG(14:0_14:0)+NH4	4.5035	2.1711
LPG(20:1)-H	4.4955	2.1685
MAG(14:0)+NH4	0.2226	-2.1675
LacCer(d18:1/26:0)+H	4.4887	2.1663
PE(P-16:0_20:2)+H	0.22371	-2.1603
LPG(20:4)-H	4.4475	2.153
PG(14:0_22:4)-H	4.4442	2.1519
TAG(58:7_FA20:4)+NH4	4.4402	2.1506
LPE(20:5)-H	4.4349	2.1489
LPC(18:1)+AcO	4.4309	2.1476
PC(15:0_20:2)+AcO	4.4267	2.1462
DAG(20:1_20:5)+NH4	4.421	2.1444
LacCer(d18:1/22:1)+H	4.4099	2.1408
PE(18:0_18:0)-H	0.22709	-2.1387
PI(22:4_22:4)-H	4.3604	2.1245
TAG(52:4_FA16:0)+NH4	4.3529	2.122
PI(19:0_19:0)-H	4.3489	2.1207
PI(18:2_20:4)-H	0.23023	-2.1189
LPG(20:5)-H	4.3431	2.1187
PI(15:0_20:3)-H	4.3429	2.1187
PS(18:3_22:4)-H	4.3398	2.1176
TAG(56:9_FA20:5)+NH4	4.3343	2.1158
PS(14:0_20:2)-H	0.23092	-2.1145
CE(22:2)+NH4	4.3283	2.1138
TAG(54:6_FA18:2)+NH4	4.3282	2.1138
DAG(20:4_20:5)+NH4	4.327	2.1134
TAG(54:7_FA18:2)+NH4	4.3267	2.1133
PS(15:0_20:4)-H	4.3063	2.1064
DAG(17:0_19:0)+NH4	4.3044	2.1058
LPE(18:0)-H	4.2959	2.103
PS(20:2_20:5)-H	4.2934	2.1021
PG(14:0_14:0)-H	4.2927	2.1019
TAG(56:7_FA18:1)+NH4	4.2867	2.0999
PG(18:3_20:0)-H	4.2818	2.0982
PC(22:4_22:4)+AcO	0.23363	-2.0977
TAG(54:5_FA18:3)+NH4	4.2792	2.0974
DAG(16:1_18:1)+NH4	4.2765	2.0964
DAG(16:1_20:0)+NH4	4.2539	2.0888
PG(17:0_20:4)-H	4.2511	2.0878
LPI(18:2)-H	4.2393	2.0838
DAG(18:2_20:5)+NH4	4.2306	2.0809
LPC(22:4)+AcO	4.228	2.08
TAG(56:3_FA20:0)+NH4	4.2263	2.0794
DAG(18:0_22:6)+NH4	4.2253	2.0791
LPI(17:0)-H	4.217	2.0762
TAG(54:6_FA18:3)+NH4	4.2145	2.0754
PE(P-16:1_20:5)+H	4.2059	2.0724
PS(14:0_18:1)-H	4.2032	2.0715
PS(20:1_20:1)-H	4.2027	2.0713
PG(14:0_20:4)-H	4.1997	2.0703
PG(19:0_20:2)-H	4.1997	2.0703
PI(20:0_20:0)-H	4.1985	2.0699
PI(18:1_18:3)-H	4.1939	2.0683
PE(18:1_22:4)-H	0.2387	-2.0667
PS(15:0_22:5)-H	4.185	2.0652
PG(15:0_18:0)-H	4.184	2.0649
TAG(55:2_FA18:1)+NH4	4.1768	2.0624
PG(18:1_20:3)-H	4.1675	2.0592
PE(P-18:0_16:0)+H	4.158	2.0559
PI(18:1_18:1)-H	4.1424	2.0505
LPC(17:0)+AcO	4.1411	2.05
PE(P-18:1_16:0)+H	0.24197	-2.0471
PE(P-20:0_20:5)+H	4.1328	2.0471
TAG(56:6_FA18:2)+NH4	4.1313	2.0466
DAG(20:3_20:3)+NH4	4.1179	2.0419
PI(14:0_18:1)-H	4.1072	2.0381
PG(20:2_20:4)-H	4.0942	2.0336
TAG(48:4_FA16:0)+NH4	4.0937	2.0334
PI(17:0_20:4)-H	4.0921	2.0328
PS(16:0_20:1)-H	4.0918	2.0327
TAG(49:1_FA14:0)+NH4	4.0902	2.0322
LPI(19:0)-H	4.0786	2.0281
PE(P-16:0_20:4)+H	0.24534	-2.0271
PG(18:3_22:5)-H	4.0751	2.0268
PG(20:3_20:4)-H	4.0739	2.0264
PG(14:0_18:3)-H	4.054	2.0193
TAG(52:5_FA18:3)+NH4	4.0436	2.0156
PG(20:4_20:4)-H	4.0424	2.0152
TAG(52:5_FA18:2)+NH4	4.0349	2.0125
PI(16:1_20:1)-H	0.24802	-2.0115
PG(20:3_22:6)-H	4.026	2.0093
PS(19:0_20:3)-H	4.0259	2.0093
PS(14:0_16:1)-H	4.0182	2.0065
PG(17:0_20:0)-H	4.0178	2.0064
PG(18:2_20:4)-H	4.0097	2.0035
PG(19:0_20:5)-H	4.0098	2.0035
PG(20:1_20:1)-H	4.0075	2.0027
TAG(58:7_FA22:5)+NH4	4.006	2.0022
TAG(50:0_FA18:0)+NH4	4.0053	2.0019
PG(20:1_22:5)-H	3.9963	1.9987
PE(P-20:0_18:3)+H	3.9919	1.9971
DAG(16:1_20:2)+NH4	3.9902	1.9964
PG(18:2_22:6)-H	3.9873	1.9954
TAG(54:4_FA16:0)+NH4	3.986	1.9949
TAG(51:4_FA18:3)+NH4	3.9848	1.9945
TAG(46:0_FA16:0)+NH4	3.9782	1.9921
PG(14:0_19:0)-H	3.9762	1.9914
TAG(52:8_FA18:2)+NH4	3.962	1.9862
PG(17:0_22:5)-H	3.9571	1.9844
TAG(56:5_FA18:1)+NH4	3.9538	1.9832
PI(18:1_22:6)-H	0.253	-1.9828
TAG(52:6_FA22:6)+NH4	3.9477	1.981
PI(18:1_20:3)-H	3.9406	1.9784
PC(20:4_22:5)+AcO	3.9393	1.9779
PI(16:0_20:5)-H	0.25403	-1.9769
PC(22:4_22:5)+AcO	3.934	1.976
PI(19:0_20:4)-H	3.9337	1.9759
DAG(17:0_20:3)+NH4	3.9235	1.9721
DAG(19:0_20:1)+NH4	3.9215	1.9714
PG(16:1_17:0)-H	3.9078	1.9664
PI(16:0_18:2)-H	3.9025	1.9644
PE(15:0_22:4)-H	0.25676	-1.9615
TAG(52:4_FA20:3)+NH4	3.8903	1.9599
TAG(54:6_FA20:4)+NH4	3.8901	1.9598
DAG(20:4_22:4)+NH4	3.8804	1.9562
PG(20:2_20:5)-H	3.8678	1.9515
TAG(51:3_FA18:2)+NH4	3.8676	1.9514
PG(14:0_20:3)-H	3.863	1.9497
PI(18:0_19:0)-H	3.8554	1.9469
TAG(50:3_FA16:0)+NH4	3.8495	1.9447
LPC(18:3)+AcO	3.848	1.9441
DAG(15:0_19:0)+NH4	3.8422	1.9419
PG(18:1_19:0)-H	3.8336	1.9387
TAG(54:4_FA18:0)+NH4	3.8329	1.9384
PI(15:0_16:0)-H	3.831	1.9377
TAG(53:3_FA18:2)+NH4	3.8149	1.9316
TAG(56:5_FA22:4)+NH4	3.8126	1.9308
TAG(54:1_FA16:0)+NH4	3.8021	1.9268
PG(16:1_18:2)-H	3.802	1.9268
DAG(18:0_18:1)+NH4	3.7963	1.9246
PG(15:0_20:1)-H	3.7884	1.9216
PC(20:4_20:5)+AcO	3.7841	1.92
PE(P-20:1_17:0)+H	3.7837	1.9198
TAG(56:5_FA20:3)+NH4	3.7707	1.9148
TAG(54:8_FA18:3)+NH4	3.7665	1.9132
PG(18:2_20:0)-H	3.7557	1.9091
TAG(58:2_FA18:1)+NH4	3.7479	1.9061
DAG(15:0_20:4)+NH4	3.7362	1.9016
SM(d18:1/26:1)+H	3.7333	1.9005
PS(20:0_22:6)-H	3.7247	1.8971
PE(P-20:0_20:0)+H	3.7163	1.8939
TAG(54:5_FA18:1)+NH4	3.7079	1.8906
PI(15:0_19:0)-H	3.7057	1.8898
PE(P-20:1_14:0)+H	3.6938	1.8851
PE(P-18:0_18:2)+H	3.6909	1.884
PC(16:0_22:5)+AcO	3.6822	1.8806
PG(19:0_22:6)-H	3.6758	1.8781
TAG(54:7_FA16:1)+NH4	3.674	1.8773
PI(20:3_20:3)-H	3.6715	1.8764
PG(19:0_20:0)-H	3.6684	1.8752
PG(15:0_16:0)-H	3.6632	1.8731
PE(18:0_20:3)-H	0.27309	-1.8726
TAG(47:1_FA16:0)+NH4	3.6603	1.872
PI(17:0_22:4)-H	3.6558	1.8702
DAG(20:0_22:4)+NH4	3.6536	1.8693
TAG(48:3_FA16:1)+NH4	3.6501	1.8679
PS(16:1_22:6)-H	3.6491	1.8675
PS(15:0_19:0)-H	3.6488	1.8674
TAG(54:6_FA20:3)+NH4	3.6437	1.8654
TAG(52:5_FA20:4)+NH4	3.6366	1.8626
PS(18:0_18:0)-H	3.6345	1.8618
PE(19:0_22:4)-H	3.6303	1.8601
PG(17:0_18:1)-H	3.6264	1.8585
PG(16:1_22:5)-H	3.6247	1.8578
PS(14:0_16:0)-H	3.6161	1.8544
TAG(46:0_FA18:0)+NH4	3.6158	1.8543
DAG(16:1_17:0)+NH4	3.6066	1.8507
CE(18:1)+NH4	3.5795	1.8398
PG(18:0_22:6)-H	3.5773	1.8389
PG(20:2_20:3)-H	3.5772	1.8388
PE(19:0_20:0)-H	3.5763	1.8385
PI(18:2_20:0)-H	3.5646	1.8338
PG(20:0_20:5)-H	3.5638	1.8334
TAG(58:9_FA18:2)+NH4	3.5624	1.8329
PG(22:5_22:6)-H	3.5478	1.8269
PG(18:1_18:3)-H	3.5453	1.8259
TAG(48:3_FA14:0)+NH4	3.5385	1.8231
DAG(18:1_20:3)+NH4	3.5299	1.8196
PG(15:0_20:0)-H	3.5286	1.8191
PE(P-18:0_20:2)+H	3.527	1.8184
DAG(18:0_22:5)+NH4	3.526	1.818
PE(20:1_20:3)-H	0.28412	-1.8154
TAG(46:2_FA16:1)+NH4	3.5166	1.8142
DAG(20:0_20:0)+NH4	3.5156	1.8138
CE(20:4)+NH4	0.28542	-1.8088
PG(16:1_20:4)-H	3.4918	1.804
DAG(16:0_18:3)+NH4	3.4882	1.8025
PI(15:0_18:0)-H	3.4855	1.8014
PE(20:1_22:6)-H	3.4843	1.8009
PG(15:0_17:0)-H	3.4751	1.797
PE(O-18:0_18:3)-H	3.4741	1.7966
PS(15:0_20:0)-H	3.468	1.7941
PE(17:0_20:4)-H	3.451	1.787
PS(16:1_20:1)-H	3.4468	1.7853
PC(18:0_22:4)+AcO	3.4399	1.7824
DAG(18:3_22:5)+NH4	3.4321	1.7791
PS(16:1_18:0)-H	3.4291	1.7778
DAG(20:3_22:6)+NH4	3.4257	1.7764
PE(14:0_19:0)-H	0.2924	-1.774
PG(20:5_22:6)-H	3.4193	1.7737
PG(20:0_20:4)-H	3.4185	1.7734
DAG(14:0_20:3)+NH4	3.4123	1.7708
TAG(56:3_FA18:0)+NH4	3.4082	1.769
DAG(15:0_15:0)+NH4	3.4054	1.7678
MAG(20:3)+NH4	0.29468	-1.7628
DAG(18:3_22:6)+NH4	3.3845	1.759
PE(O-16:0_18:3)-H	3.3823	1.758
CE(14:0)+NH4	0.29631	-1.7548
PI(20:3_22:5)-H	3.3693	1.7525
TAG(56:2_FA18:0)+NH4	3.3691	1.7524
PI(18:0_22:5)-H	3.3642	1.7503
PG(16:0_17:0)-H	3.3638	1.7501
DAG(18:3_20:2)+NH4	3.3589	1.748
DAG(20:1_22:5)+NH4	3.3589	1.748
PG(14:0_20:5)-H	3.3557	1.7466
GlcCer(d18:1/18:0)+H	3.3456	1.7423
PE(20:2_20:5)-H	3.3399	1.7398
PS(15:0_22:6)-H	3.3367	1.7384
TAG(51:1_FA18:1)+NH4	3.3364	1.7383
PS(14:0_14:0)-H	3.3272	1.7343
LPC(15:0)+AcO	3.3179	1.7303
DAG(16:0_19:0)+NH4	3.3073	1.7256
PE(20:0_20:4)-H	0.3047	-1.7145
TAG(56:8_FA18:1)+NH4	3.2686	1.7087
TAG(47:1_FA14:0)+NH4	0.30596	-1.7086
TAG(58:10_FA20:5)+NH4	3.2647	1.707
PE(16:0_20:0)-H	3.2617	1.7056
PG(18:0_20:3)-H	3.2563	1.7032
PC(16:0_22:6)+AcO	3.2486	1.6998
TAG(51:0_FA17:0)+NH4	3.2443	1.6979
PG(18:0_18:3)-H	3.2418	1.6968
TAG(46:0_FA14:0)+NH4	0.30928	-1.693
PS(18:3_20:3)-H	3.2329	1.6928
LPG(18:1)-H	3.2327	1.6927
PE(18:1_20:5)-H	3.2323	1.6926
DAG(18:1_22:4)+NH4	3.2269	1.6902
DAG(14:0_20:2)+NH4	3.2233	1.6885
DAG(17:0_20:5)+NH4	3.2227	1.6883
TAG(55:7_FA22:6)+NH4	3.2185	1.6864
DAG(16:0_17:0)+NH4	3.2177	1.686
PE(20:3_22:6)-H	0.31095	-1.6852
TAG(52:4_FA18:3)+NH4	3.2082	1.6818
PE(16:0_18:1)-H	3.2012	1.6786
PE(18:0_20:5)-H	3.2	1.6781
TAG(54:5_FA16:0)+NH4	3.1981	1.6772
PS(16:1_20:3)-H	3.1934	1.6751
PG(15:0_20:2)-H	3.1896	1.6734
PG(16:0_20:0)-H	3.1894	1.6733
DAG(19:0_20:5)+NH4	3.1887	1.673
TAG(52:5_FA20:3)+NH4	3.1869	1.6721
PS(16:1_18:2)-H	3.1856	1.6716
PI(16:1_18:1)-H	3.1834	1.6706
DAG(14:0_20:0)+NH4	3.1829	1.6703
LPI(18:1)-H	3.1789	1.6685
PS(18:2_22:5)-H	0.3146	-1.6684
PG(18:2_20:1)-H	3.1768	1.6676
DAG(18:2_19:0)+NH4	3.1758	1.6671
MAG(20:5)+NH4	0.31518	-1.6658
DAG(15:0_22:4)+NH4	3.1657	1.6625
PG(15:0_15:0)-H	3.1616	1.6607
DAG(14:0_20:5)+NH4	3.1598	1.6598
PE(14:0_20:0)-H	0.31689	-1.658
PG(14:0_22:5)-H	3.1552	1.6577
TAG(56:7_FA20:5)+NH4	3.1545	1.6574
TAG(57:10_FA22:6)+NH4	3.1543	1.6573
LPC(22:6)+AcO	3.1536	1.657
PS(14:0_20:4)-H	3.1526	1.6566
PG(20:3_22:4)-H	3.1521	1.6563
TAG(54:3_FA18:0)+NH4	3.1465	1.6537
LPE(18:2)-H	3.1304	1.6463
TAG(56:3_FA20:1)+NH4	3.1252	1.644
GlcCer(d18:1/18:1)+H	3.1119	1.6378
PG(18:1_20:1)-H	3.111	1.6374
TAG(51:5_FA18:2)+NH4	3.1023	1.6334
TAG(55:4_FA18:2)+NH4	3.0953	1.6301
DAG(15:0_20:2)+NH4	3.086	1.6258
PI(18:2_22:6)-H	0.3246	-1.6233
TAG(42:1_FA16:0)+NH4	0.32498	-1.6216
DAG(16:0_20:5)+NH4	3.0751	1.6206
PI(20:0_22:6)-H	3.0569	1.6121
DAG(22:6_22:6)+NH4	3.0566	1.6119
LPE(16:0)-H	3.0446	1.6063
TAG(53:2_FA18:2)+NH4	3.038	1.6031
TAG(52:6_FA16:0)+NH4	3.0329	1.6007
PG(19:0_22:5)-H	3.0324	1.6005
DAG(20:2_22:6)+NH4	3.0289	1.5988
PG(17:0_17:0)-H	3.0225	1.5958
DAG(16:0_18:2)+NH4	3.0205	1.5948
DAG(20:2_20:4)+NH4	3.0165	1.5929
PG(18:1_18:1)-H	3.0134	1.5914
LPG(22:4)-H	3.013	1.5912
TAG(52:4_FA18:2)+NH4	3.012	1.5907
PG(16:0_20:1)-H	3.0109	1.5902
PS(18:0_20:0)-H	3.0086	1.5891
DAG(16:1_20:5)+NH4	3.0053	1.5875
LPC(16:0)+AcO	3.0004	1.5852
LPC(16:1)+AcO	3.0006	1.5852
TAG(51:1_FA18:0)+NH4	2.9999	1.5849
DAG(16:0_22:6)+NH4	2.9921	1.5811
PC(20:3_20:3)+AcO	2.9871	1.5787
PS(18:1_22:4)-H	0.33516	-1.5771
TAG(56:5_FA16:0)+NH4	2.981	1.5758
DAG(15:0_20:5)+NH4	2.979	1.5748
TAG(44:1_FA16:0)+NH4	0.33617	-1.5727
TAG(51:0_FA16:0)+NH4	2.9705	1.5707
PG(16:0_19:0)-H	2.9691	1.57
PG(22:6_22:6)-H	2.9678	1.5694
TAG(54:5_FA22:4)+NH4	2.966	1.5685
PE(O-18:0_22:6)-H	0.33725	-1.5681
DAG(18:1_19:0)+NH4	2.9614	1.5663
PS(20:3_20:5)-H	0.33777	-1.5659
PG(20:0_20:0)-H	2.9589	1.5651
PI(18:2_19:0)-H	2.9591	1.5651
PE(20:5_20:5)-H	0.33805	-1.5647
CER(d18:1/24:0)+H	2.9544	1.5629
PG(18:1_20:4)-H	2.9541	1.5627
PG(18:0_20:1)-H	2.9528	1.5621
PS(18:0_22:6)-H	2.9466	1.559
TAG(48:1_FA18:1)+NH4	2.9339	1.5528
TAG(44:1_FA14:0)+NH4	2.9266	1.5492
DAG(19:0_22:6)+NH4	2.9262	1.549
PS(16:1_22:4)-H	2.9144	1.5432
PS(20:1_22:6)-H	2.9142	1.5431
PE(20:1_22:4)-H	0.34345	-1.5418
DAG(18:2_20:1)+NH4	2.9087	1.5404
PG(16:0_22:6)-H	2.9062	1.5391
PG(15:0_18:1)-H	2.9027	1.5374
PG(18:3_20:2)-H	2.9017	1.5369
TAG(54:6_FA22:5)+NH4	0.3457	-1.5324
DAG(18:3_18:3)+NH4	2.8926	1.5324
PS(16:0_16:1)-H	2.8888	1.5304
TAG(54:3_FA20:1)+NH4	2.8823	1.5272
TAG(51:5_FA18:3)+NH4	0.34704	-1.5268
PS(18:2_18:2)-H	2.8741	1.5231
PI(22:5_22:6)-H	2.8698	1.521
PE(O-16:0_22:5)-H	2.8672	1.5196
PG(16:1_20:1)-H	2.861	1.5165
PG(18:3_22:6)-H	2.8584	1.5152
DAG(16:0_18:0)+NH4	2.8582	1.5151
DAG(16:0_16:1)+NH4	2.8537	1.5128
DAG(18:0_18:3)+NH4	2.8521	1.512
TAG(49:3_FA18:2)+NH4	2.8502	1.5111
PE(P-16:0_14:0)+H	0.35139	-1.5089
PE(18:0_20:4)-H	0.35187	-1.5069
PG(19:0_20:3)-H	2.8385	1.5051
PG(14:0_18:2)-H	2.8374	1.5046
TAG(50:3_FA18:0)+NH4	0.35313	-1.5017
DAG(18:2_20:2)+NH4	2.831	1.5013
TAG(52:3_FA16:1)+NH4	2.8304	1.501
TAG(50:6_FA20:4)+NH4	2.827	1.4993
PI(18:2_20:3)-H	2.8249	1.4982
PC(16:0_18:2)+AcO	2.824	1.4977
PG(18:2_22:5)-H	2.8182	1.4948
PG(18:2_22:4)-H	2.8156	1.4934
DAG(18:1_18:3)+NH4	2.8124	1.4918
TAG(56:4_FA18:0)+NH4	2.8087	1.4899
CE(22:0)+NH4	2.8033	1.4871
PI(20:4_22:6)-H	0.35745	-1.4842
PG(20:1_20:2)-H	2.7956	1.4832
PE(P-16:0_22:6)+H	2.7918	1.4812
PE(14:0_20:2)-H	0.35854	-1.4798
DAG(19:0_20:2)+NH4	2.7887	1.4796
PG(19:0_19:0)-H	2.7867	1.4786
TAG(52:6_FA18:3)+NH4	2.7853	1.4778
DAG(15:0_18:1)+NH4	2.7828	1.4765
TAG(52:3_FA20:3)+NH4	2.7781	1.4741
CER(d18:1/18:1)+H	0.36021	-1.4731
TAG(54:7_FA20:4)+NH4	2.7734	1.4717
TAG(52:2_FA14:0)+NH4	2.7501	1.4595
CER(d18:0/14:0)+H	0.36389	-1.4584
PG(20:2_20:2)-H	2.7481	1.4584
LPG(18:0)-H	2.7477	1.4582
MAG(20:1)+NH4	0.36438	-1.4565
PE(20:0_20:3)-H	0.36477	-1.455
PG(20:1_20:4)-H	2.7396	1.454
DAG(18:1_18:1)+NH4	2.7391	1.4537
PI(19:0_20:1)-H	2.7321	1.45
PE(O-18:0_16:0)-H	0.36639	-1.4486
DAG(19:0_19:0)+NH4	2.7278	1.4477
PI(17:0_17:0)-H	2.7264	1.447
MAG(18:3)+NH4	0.36722	-1.4453
DAG(20:2_20:5)+NH4	2.7215	1.4444
DAG(16:0_18:1)+NH4	2.719	1.4431
TAG(44:2_FA16:1)+NH4	2.7181	1.4426
TAG(55:5_FA18:2)+NH4	2.7171	1.4421
PE(P-16:0_20:5)+H	0.36875	-1.4393
PG(18:0_20:4)-H	2.7113	1.439
LPG(15:0)-H	2.71	1.4383
PS(18:2_20:4)-H	2.7098	1.4382
TAG(55:1_FA16:0)+NH4	2.7091	1.4378
PI(18:1_22:5)-H	0.36922	-1.4375
SM(d18:1/20:0)+H	2.7058	1.4361
TAG(58:6_FA16:0)+NH4	2.7001	1.433
PI(18:3_22:6)-H	2.6976	1.4317
CER(d18:1/26:1)+H	2.6974	1.4316
DAG(20:3_22:5)+NH4	2.6873	1.4262
PI(20:0_20:3)-H	0.37308	-1.4224
TAG(55:3_FA18:2)+NH4	2.6801	1.4223
DAG(18:0_20:3)+NH4	2.6766	1.4204
PG(14:0_16:0)-H	2.6751	1.4196
PE(17:0_18:0)-H	0.37383	-1.4195
TAG(52:4_FA18:0)+NH4	2.6676	1.4155
DAG(17:0_20:1)+NH4	2.6596	1.4112
TAG(52:5_FA16:1)+NH4	2.6584	1.4106
PE(20:4_22:6)-H	0.37632	-1.41
TAG(54:3_FA16:0)+NH4	2.6566	1.4096
PG(17:0_18:3)-H	2.6551	1.4088
DAG(14:0_18:3)+NH4	2.6511	1.4066
TAG(45:1_FA16:0)+NH4	2.651	1.4065
PE(18:2_20:5)-H	0.3774	-1.4058
TAG(54:5_FA18:2)+NH4	2.645	1.4033
TAG(56:6_FA22:4)+NH4	2.6433	1.4023
PE(18:2_18:3)-H	2.6367	1.3987
TAG(50:3_FA18:2)+NH4	2.6363	1.3985
PG(18:1_22:4)-H	2.6352	1.3979
TAG(56:4_FA20:1)+NH4	2.6344	1.3975
DAG(18:0_22:4)+NH4	2.6291	1.3946
DAG(20:1_20:3)+NH4	2.6251	1.3924
TAG(54:2_FA18:2)+NH4	2.624	1.3917
LPG(16:0)-H	2.6125	1.3855
TAG(54:4_FA18:3)+NH4	2.6121	1.3852
PG(14:0_18:0)-H	2.6098	1.3839
TAG(50:5_FA18:2)+NH4	2.5953	1.3759
PG(18:1_18:2)-H	2.5944	1.3754
TAG(52:6_FA18:1)+NH4	2.5904	1.3732
PI(19:0_22:6)-H	2.5833	1.3692
TAG(56:5_FA18:2)+NH4	2.5812	1.368
DAG(16:0_20:1)+NH4	2.5774	1.3659
TAG(52:4_FA18:1)+NH4	2.577	1.3657
PE(20:2_20:4)-H	0.38816	-1.3653
PE(P-18:0_16:1)+H	2.5737	1.3638
PG(17:0_18:0)-H	2.567	1.3601
TAG(58:8_FA18:2)+NH4	2.5664	1.3597
DAG(17:0_20:4)+NH4	2.5663	1.3597
TAG(49:2_FA18:2)+NH4	2.5567	1.3543
DAG(14:0_18:1)+NH4	2.5519	1.3516
TAG(53:6_FA20:4)+NH4	2.5513	1.3512
DAG(15:0_20:0)+NH4	2.5494	1.3502
PE(18:2_20:1)-H	2.549	1.3499
TAG(53:3_FA17:0)+NH4	2.548	1.3494
PI(20:1_22:5)-H	2.5321	1.3404
TAG(49:0_FA17:0)+NH4	2.5311	1.3397
TAG(52:7_FA22:6)+NH4	2.5259	1.3368
TAG(56:7_FA16:0)+NH4	2.5255	1.3366
TAG(54:8_FA18:2)+NH4	2.5216	1.3343
PG(20:4_22:5)-H	2.5058	1.3253
PS(16:0_18:2)-H	2.5055	1.3251
PE(P-18:1_20:5)+H	2.5044	1.3245
PC(20:0_22:6)+AcO	2.5022	1.3232
LPG(18:2)-H	2.4967	1.32
PE(O-16:0_18:2)-H	2.4842	1.3128
PG(16:1_18:0)-H	2.4834	1.3123
LacCer(d18:1/20:0)+H	0.40274	-1.3121
PG(18:3_20:1)-H	2.4827	1.3119
DAG(14:0_16:1)+NH4	2.4814	1.3112
DAG(19:0_22:4)+NH4	2.4788	1.3096
MAG(22:4)+NH4	0.40541	-1.3026
PG(17:0_22:6)-H	2.4614	1.2995
PE(18:1_18:2)-H	2.4613	1.2994
PG(18:1_20:2)-H	2.4608	1.2991
TAG(50:5_FA16:0)+NH4	0.40649	-1.2987
TAG(54:3_FA16:1)+NH4	2.4571	1.2969
PI(15:0_22:5)-H	0.40713	-1.2965
PG(16:1_20:3)-H	2.4476	1.2914
PE(16:0_20:5)-H	2.4439	1.2892
LPE(20:1)-H	2.4356	1.2843
TAG(54:0_FA16:0)+NH4	2.4342	1.2835
DAG(18:0_18:0)+NH4	2.432	1.2821
PG(16:0_18:3)-H	2.4314	1.2818
PI(18:3_18:3)-H	2.4286	1.2801
PI(15:0_20:0)-H	2.4277	1.2796
DAG(14:0_20:4)+NH4	2.424	1.2774
PE(17:0_18:1)-H	0.41279	-1.2765
DAG(18:3_22:4)+NH4	2.4202	1.2751
TAG(54:3_FA18:2)+NH4	2.4169	1.2731
PE(16:0_20:1)-H	2.4154	1.2722
CE(16:0)+NH4	2.4143	1.2716
PE(18:0_20:0)-H	2.4111	1.2697
PS(17:0_20:3)-H	2.4086	1.2682
TAG(56:4_FA22:4)+NH4	2.4036	1.2652
PE(22:4_22:6)-H	0.41654	-1.2635
PE(16:0_18:2)-H	2.3999	1.263
TAG(54:4_FA18:2)+NH4	2.3995	1.2628
PS(22:4_22:4)-H	0.41694	-1.2621
DAG(17:0_22:4)+NH4	2.3978	1.2617
TAG(51:0_FA18:0)+NH4	2.3976	1.2616
DAG(20:1_22:4)+NH4	2.3924	1.2584
PG(18:0_20:5)-H	2.3872	1.2553
TAG(50:2_FA16:0)+NH4	2.3855	1.2543
PG(16:0_18:1)-H	2.3785	1.25
GlcCer(d18:1/14:0)+H	2.3783	1.2499
TAG(56:3_FA20:2)+NH4	2.3708	1.2454
TAG(56:2_FA20:0)+NH4	2.3655	1.2422
DAG(15:0_16:1)+NH4	2.3582	1.2377
PE(15:0_20:3)-H	0.4246	-1.2358
PG(16:0_22:4)-H	2.3545	1.2354
TAG(54:1_FA20:0)+NH4	2.3511	1.2334
TAG(54:4_FA20:2)+NH4	2.3423	1.2279
TAG(58:6_FA22:4)+NH4	2.3348	1.2233
PG(18:3_22:4)-H	2.3292	1.2198
TAG(52:3_FA16:0)+NH4	2.3257	1.2176
PS(16:0_18:3)-H	2.3147	1.2109
TAG(54:5_FA20:5)+NH4	0.43287	-1.208
PE(16:0_18:3)-H	2.3073	1.2062
TAG(46:3_FA16:0)+NH4	2.2911	1.196
PG(18:1_22:5)-H	2.2896	1.1951
PS(14:0_20:5)-H	0.43694	-1.1945
PE(19:0_20:5)-H	0.43879	-1.1884
PG(18:0_22:4)-H	2.2771	1.1872
PE(18:2_20:2)-H	2.2701	1.1828
PS(15:0_18:1)-H	2.2698	1.1826
TAG(51:2_FA17:0)+NH4	2.2608	1.1768
PI(16:1_20:2)-H	0.44342	-1.1732
PC(14:0_20:3)+AcO	2.2521	1.1713
PE(18:2_18:2)-H	2.2521	1.1713
PE(17:0_18:3)-H	2.2499	1.1699
PG(20:2_22:6)-H	2.2498	1.1698
DAG(19:0_20:3)+NH4	2.2431	1.1655
PG(20:0_22:6)-H	2.2423	1.165
MAG(19:0)+NH4	0.44818	-1.1579
PE(18:0_18:3)-H	0.4482	-1.1578
PE(O-16:0_20:3)-H	2.2287	1.1562
TAG(46:2_FA16:0)+NH4	0.44939	-1.1539
TAG(42:0_FA16:0)+NH4	2.2168	1.1485
TAG(56:7_FA22:5)+NH4	2.2141	1.1467
TAG(55:1_FA18:1)+NH4	2.2093	1.1436
LPC(14:0)+AcO	2.2081	1.1428
TAG(50:2_FA18:2)+NH4	2.1992	1.1369
TAG(40:0_FA16:0)+NH4	2.1955	1.1345
TAG(56:4_FA18:2)+NH4	2.1941	1.1337
TAG(47:2_FA14:0)+NH4	0.45589	-1.1332
PI(20:1_22:6)-H	2.193	1.1329
TAG(58:8_FA22:5)+NH4	0.45638	-1.1317
PG(20:4_22:6)-H	2.1901	1.131
PE(18:0_20:2)-H	2.187	1.129
TAG(56:10_FA18:2)+NH4	2.1832	1.1265
LPC(20:4)+AcO	2.1833	1.1265
PC(20:1_22:4)+AcO	0.45828	-1.1257
PG(20:1_20:5)-H	2.1814	1.1253
TAG(52:4_FA14:0)+NH4	2.1811	1.1251
LPE(22:5)-H	2.1796	1.124
TAG(48:2_FA14:0)+NH4	2.1777	1.1228
TAG(56:3_FA16:0)+NH4	2.1747	1.1208
DAG(18:0_20:5)+NH4	2.1731	1.1197
PS(20:0_20:3)-H	0.46043	-1.119
TAG(56:4_FA18:1)+NH4	2.1713	1.1186
PG(20:3_22:5)-H	2.1687	1.1168
PG(20:2_22:5)-H	2.1681	1.1164
MAG(20:0)+NH4	0.46153	-1.1155
SM(d18:1/18:1)+H	2.1637	1.1135
PC(18:2_20:4)+AcO	2.1578	1.1095
CER(d18:0/26:0)+H	2.1571	1.1091
TAG(49:2_FA14:0)+NH4	2.154	1.107
PG(18:3_20:4)-H	2.1527	1.1061
PG(16:1_20:2)-H	2.1516	1.1054
TAG(52:1_FA20:1)+NH4	2.1503	1.1045
TAG(52:1_FA16:1)+NH4	2.1479	1.1029
PG(22:5_22:5)-H	2.1463	1.1019
TAG(48:4_FA18:2)+NH4	2.1421	1.0991
CE(22:5)+NH4	2.1416	1.0987
PG(20:4_22:4)-H	2.1408	1.0981
TAG(49:1_FA17:0)+NH4	2.14	1.0976
TAG(44:2_FA16:0)+NH4	0.46747	-1.0971
PE(P-18:0_15:0)+H	2.1387	1.0968
DAG(14:0_22:5)+NH4	2.1343	1.0937
PI(20:2_22:4)-H	2.1339	1.0935
PE(22:6_22:6)-H	0.47023	-1.0886
PE(15:0_17:0)-H	0.47032	-1.0883
TAG(54:2_FA18:0)+NH4	2.1228	1.086
PE(19:0_19:0)-H	0.47147	-1.0848
PC(18:2_22:6)+AcO	0.47265	-1.0811
PG(14:0_18:1)-H	2.1139	1.0799
TAG(56:5_FA20:1)+NH4	2.1134	1.0795
TAG(53:4_FA17:0)+NH4	2.1124	1.0789
TAG(54:1_FA18:0)+NH4	2.109	1.0765
CE(18:0)+NH4	2.1082	1.076
DAG(18:0_20:1)+NH4	2.1075	1.0755
TAG(47:1_FA17:0)+NH4	0.47775	-1.0657
PE(P-20:1_20:2)+H	2.0927	1.0653
PE(O-18:0_20:3)-H	0.47798	-1.065
PS(14:0_22:4)-H	2.091	1.0642
PI(20:4_20:5)-H	2.0908	1.064
LPS(18:1)-H	2.0897	1.0633
PG(16:1_18:1)-H	2.0869	1.0614
PI(18:1_20:0)-H	2.0859	1.0607
TAG(44:2_FA18:1)+NH4	0.47945	-1.0606
TAG(54:5_FA16:1)+NH4	2.0843	1.0596
TAG(54:4_FA18:1)+NH4	2.0822	1.0581
PE(18:2_20:3)-H	2.0765	1.0542
TAG(52:3_FA18:1)+NH4	2.0713	1.0505
TAG(47:1_FA18:1)+NH4	2.0707	1.0501
PE(20:0_20:5)-H	2.0665	1.0472
DAG(22:4_22:6)+NH4	2.0651	1.0462
TAG(42:0_FA14:0)+NH4	2.0607	1.0432
PE(20:1_22:5)-H	2.0604	1.043
LPE(14:0)-H	2.06	1.0426
PE(19:0_22:5)-H	2.0584	1.0415
DAG(16:1_22:4)+NH4	2.0562	1.04
PG(18:1_22:6)-H	2.0443	1.0316
PG(16:0_20:4)-H	2.0441	1.0314
PE(O-16:0_20:4)-H	2.0406	1.029
TAG(51:2_FA16:1)+NH4	0.49112	-1.0258
PE(15:0_20:2)-H	0.49164	-1.0243
TAG(44:0_FA14:0)+NH4	2.0327	1.0234
DAG(20:5_22:5)+NH4	0.49346	-1.019
TAG(50:5_FA18:1)+NH4	0.49582	-1.0121
PE(P-18:1_22:5)+H	0.49628	-1.0108
SM(d18:1/22:1)+H	2.0138	1.0099
PE(P-16:0_19:0)+H	0.49746	-1.0074
PE(P-20:0_22:4)+H	0.49753	-1.0071
PI(15:0_16:1)-H	2.0098	1.0071
PE(19:0_20:1)-H	0.49871	-1.0037
